# Supplementary material for: Revision of the Choices Nutrient Profiling System
Source: Nutrients. 2026 Jan 14;18(2):258. doi: 10.3390/nu18020258 (PMC12844751; doi:10.3390/nu18020258)
Supplement: Supplementary file 1 [file nutrients-18-00258-s001.zip]

Archive with 2 entries (2 files):
- nutrients-4075988-supplementary.pdf
- Supplementary Materials iTFA analysis.xlsx
