# Supplementary material for: Revision of the Choices Nutrient Profiling System
Source: Nutrients. 2026 Jan 14;18(2):258. doi: 10.3390/nu18020258 (PMC12844751; doi:10.3390/nu18020258)
Supplement: Supplementary file 1 [file nutrients-18-00258-s001.zip › Supplementary Materials iTFA analysis.xlsx]

## Sheet: Pivot table Product groups
Row Labels	Count of Produkt_omschrijving
(Un)Processed nuts and seeds	1
Beverages	2
Bread	5
Emulsified sauces	8
Fresh, frozen or processed seafood	6
Main meals	19
Meal sauces	3
Milk (-products)	9
Oils, fats, spreads	49
Other sauces (water based)	3
Processed beans and legumes	2
Processed meat and meat products	1
Processed vegetables	1
Savory snacks	15
Soups	1
Sweet snacks	67
Grand Total	192

## Sheet: Pivot table iTFA assessment
Count of Produkt_omschrijving	Proposed iTFA level
Current iTFA level	1	4	5	Grand Total
NA	74	37	17	128
(Un)Processed nuts and seeds	1			1
Beverages	1		1	2
Bread	1	1	3	5
Emulsified sauces	8			8
Fresh, frozen or processed seafood	5		1	6
Main meals	6	11	2	19
Meal sauces	1	1	1	3
Milk (-products)	4	4	1	9
Other sauces (water based)	2		1	3
Processed beans and legumes	2			2
Processed meat and meat products	1			1
Processed vegetables		1		1
Soups			1	1
Sweet snacks	42	19	6	67
1	33	3	2	38
Oils, fats, spreads	22	3		25
Savory snacks	11		2	13
2		2		2
Savory snacks		2		2
5	12	8	4	24
Oils, fats, spreads	12	8	4	24
Grand Total	119	50	23	192

## Sheet: Pivot table Choices levels
Count of Produkt_omschrijving	Proposed Choices level
Current Choices level	1	2	3	4	5	Grand Total
1	10			1		11
2		28		12	3	43
3			25	10	2	37
4				31	6	37
5	3	3	4	9	45	64
Grand Total	13	31	29	63	56	192

## Sheet: Entry table EN NEVO
	Choices Assessment NEVO tool; NEVO 2023; Version 3.8; Update with NEVO 2023 table.				Herbert Smorenburg;	2025-08-07
Produkt_omschrijving	Choices Product Group classification	Hoeveelheid	Meeteenheid	Voedingsmiddelnaam/Dutch food name	Choices food class	FASAT	FATRS	NA	SUGAR	FIBT	ENERCC	ENERCJ	PROT	FAT	VITA_RE	FE	ZN	FOL	VITB12	VITB6	VITC	CA	THIA	RIBF	VITD	VITE	Choices level	Choices 5 graded FOP	current Choices iTFA assessment level	TFA / Total Fat	Proposed Choices iTFA assessment level	Proposed Choices level	Would the proposed iTFA criteria be stricter in the iTFA assessment?	Would the proposed iTFA criteria be less strict in the iTFA assessment?	Would the overall assessment be stricter?	Would the overall assessment be less strict?
Almond paste filled tarts av	Sweet snacks	100	per 100g	Koek gevulde gem	Non-basic	6.9	0.2	150	31.8	2	411	1728	6.4	15.8	96	0.9	0.54	10.1	0	0.027	0	39	0.05	0.05	0.1	2.5	2	3	NA	0.0126582	4	4	Yes	No	Yes	No
Apple pie Dutch w shortbread average	Sweet snacks	100	per 100g	Taart appel- zandtaardeeg gem	Non-basic	4.6	0.1	89	21	1.5	224	940	2.9	9.1	99	0.7	0.26	6.4	0.09	0.043	2	19	0.03	0.07	0.5	1.2	2	3	NA	0.010989	4	4	Yes	No	Yes	No
Apple turnover av	Sweet snacks	100	per 100g	Appelflap gem	Non-basic	7	0.2	286	16.3	1.5	360	1500	3.5	22.4	21	0.5	0.2	3.8	0	0.067	1	11	0.16	0.13	0	0.1	3	4	NA	0.00892857	1	3	No	No	No	No
Baklava nut-honey cake	Sweet snacks	100	per 100g	Baklava	Non-basic	8.7	0.2	149	39.6	1	461	1928	10.4	24.5	96	1.5	1.12	24	0	0.18	0	98	0.06	0.3	0.2	6.6	2	3	NA	0.00816327	1	2	No	No	No	No
Banana bread	Sweet snacks	100	per 100g	Bananenbrood	Non-basic	5.7	0.1	214	20.8	1.6	300	1256	4.8	13.2	119	0.8	0.55	14.8	0.14	0.159	3	22	0.06	0.07	0.6	2.5	2	3	NA	0.00757576	1	2	No	No	No	No
Beans soya dried	Processed beans and legumes	100	per 100g	Bonen soja- gedroogd	Basic	2.8	0.1	5	0	22	418	1743	35.9	18.6	2	8.4	4.3	370	0	0.38	0	225	1.1	0.31	0	2.9	1	1	NA	0.00537634	1	1	No	No	No	No
Biscuit	Sweet snacks	100	per 100g	Biscuit	Non-basic	5.1	0.1	402	18.6	2.5	437	1840	7.6	11	0	1	0.59	11.6	0	0.027	0	48	0.07	0.03	0	2.4	4	5	NA	0.00909091	1	4	No	No	No	No
Biscuit av	Sweet snacks	100	per 100g	Koekje gem	Non-basic	8.8	0.1	282	31.5	2.6	475	1992	5.7	20.7	71	1.3	0.62	10.7	0.03	0.028	0	42	0.06	0.05	0.1	2.3	3	4	NA	0.00483092	1	3	No	No	No	No
Biscuit brown/digestive w chocolate	Sweet snacks	100	per 100g	Biscuit tarwe-/digestive- m chocolade	Non-basic	7.4	0.1	390	28.2	3.3	488	2043	6.5	22.2	8	3.1	0.96	8.2	0	0.02	0	59	0.09	0.06	0	3.1	4	5	NA	0.0045045	1	4	No	No	No	No
Biscuit brown/wholemeal	Sweet snacks	100	per 100g	Biscuit tarwe-/volkoren-	Non-basic	6.9	0.1	338	21.6	5.5	459	1928	7.8	14.9	0	1.8	1.35	11	0	0.06	0	30	0.25	0.1	0	4	4	5	NA	0.00671141	1	4	No	No	No	No
Biscuit digestive	Sweet snacks	100	per 100g	Biscuit digestive-	Non-basic	10.1	0.1	437	17	3.6	492	2061	6.7	21.8	0	1.8	1.35	11	0	0.06	0	30	0.25	0.1	0	4	5	5	NA	0.00458716	1	5	No	No	No	No
Biscuit Dutch Amaretti Bitterkoekjes	Sweet snacks	100	per 100g	Koekje bitter-	Non-basic	2	0.2	12	50.6	2.3	411	1731	7	11.5	0	0.8	0.63	7.7	0.03	0.015	0	52	0.04	0.12	0	3.3	3	4	NA	0.0173913	4	4	Yes	No	Yes	No
Biscuit Dutch Frou frou	Sweet snacks	100	per 100g	Frou frou	Non-basic	24	0.1	132	37.7	0.7	534	2232	4.3	30.5	48	1	0.63	11.6	0.01	0.042	0	22	0.08	0.05	0.6	2.6	5	5	NA	0.00327869	1	5	No	No	No	No
Biscuit Dutch Kletskop	Sweet snacks	100	per 100g	Kletskop	Non-basic	11.3	0.4	13	44.6	1.8	490	2049	5.7	25.4	183	1.6	0.69	8.6	0.06	0.034	0	53	0.04	0.13	0.1	4.1	3	4	NA	0.015748	4	4	Yes	No	Yes	No
Biscuit Dutch Krakeling	Sweet snacks	100	per 100g	Koekje krakeling	Non-basic	16.2	0.6	323	26.6	1.3	497	2080	6.7	24.8	274	0.4	0.31	9.7	0.09	0.053	0	16	0.03	0.03	0.1	1	4	5	NA	0.0241935	5	5	Yes	No	Yes	No
Biscuit Dutch shortbread sprits	Sweet snacks	100	per 100g	Sprits m roomboter	Non-basic	18.8	0.7	165	21.4	1.3	489	2040	4.9	29.8	333	0.5	0.39	12.4	0	0.053	0	19	0.04	0.04	0.2	1.2	4	5	NA	0.0234899	5	5	Yes	No	Yes	No
Biscuit Dutch shortbread sprits w choc	Sweet snacks	100	per 100g	Sprits m chocolade	Non-basic	19.1	0.6	204	28.8	1.7	541	2261	4.7	30.3	300	0.8	0.47	12.6	0.07	0.052	0	36	0.04	0.08	0.2	1.2	4	5	NA	0.019802	4	4	Yes	No	No	No
Biscuit Evergreen crunchy	Sweet snacks	100	per 100g	Biscuit meergranen- Evergreen crunchy	Non-basic	2.1	0.1	250	27	9.5	395	1658	6.6	12.3	4	8.8	0.2	11.6	0.05	1.467	0	76	0.07	0.03	0	1.5	3	4	NA	0.00813008	1	3	No	No	No	No
Biscuit filled	Sweet snacks	100	per 100g	Biscuit fourre	Non-basic	5.5	0.2	213	34.5	2	473	1988	5.5	17.1	55	1	0.63	11.6	0.01	0.042	0	22	0.08	0.05	0.6	2.6	2	3	NA	0.0116959	4	4	Yes	No	Yes	No
Biscuit filled chocolate coated	Sweet snacks	100	per 100g	Biscuit fourre omhuld m chocolade	Non-basic	11.6	0.1	180	42.5	1.9	500	2095	5.4	22.6	13	1.3	0.57	11.6	0.17	0.05	0	32	0.06	0.08	0	2.3	3	4	NA	0.00442478	1	3	No	No	No	No
Biscuit fruit	Sweet snacks	100	per 100g	Biscuit fruit-	Non-basic	1.1	0.1	200	36.7	2.6	396	1672	5.5	7.1	0	1.4	0.3	8	0	0.076	0	35	0.05	0.03	0	2.8	2	3	NA	0.0140845	4	4	Yes	No	Yes	No
Biscuit LU Time Out	Sweet snacks	100	per 100g	Biscuit meergranen- LU Time Out	Non-basic	9.6	0.1	465	27.3	4.8	484	2027	7.6	20.8	0	1.8	1.5	11.6	0	0.027	0	30	0.07	0.03	0	1.5	5	5	NA	0.00480769	1	5	No	No	No	No
Biscuit muesli	Sweet snacks	100	per 100g	Koek muesli-	Non-basic	7.4	0.1	100	21.2	3.3	394	1652	6.5	16.1	0	2.3	0	0	0	0	0	45	0.02	0.01	0	0	2	3	NA	0.00621118	1	2	No	No	No	No
Biscuit peanut	Sweet snacks	100	per 100g	Koek pinda-	Non-basic	8.5	0.1	211	24.8	3.6	513	2143	10.6	28.4	54	1.5	1.29	22.1	0.02	0.06	0	45	0.08	0.06	0.1	3.3	4	5	NA	0.00352113	1	4	No	No	No	No
Biscuit shortbread Bastogne	Sweet snacks	100	per 100g	Koek Bastogne	Non-basic	9.3	0.1	321	39.7	1.9	493	2068	4.9	20.1	37	0.5	0.43	12.4	0	0.009	0	14	0.03	0.02	0.2	3.9	4	5	NA	0.00497512	1	4	No	No	No	No
Biscuit syrup w chocolate	Sweet snacks	100	per 100g	Koek stroop- m chocolade	Non-basic	14.8	0.1	200	43.4	1.4	497	2082	4	24.9	89	1.6	0.64	9.6	0.24	0.024	1	78	0.05	0.16	0.2	2.1	3	4	NA	0.00401606	1	3	No	No	No	No
Biscuits & snacks cheesy	Sweet snacks	100	per 100g	Koekje kaas-	Non-basic	16.1	1	1030	3.5	1.8	495	2066	13.3	30.1	234	1.2	1.5	15.2	0.9	0	0	232	0	0.27	0.4	3	5	5	NA	0.0332226	5	5	Yes	No	No	No
Biscuits sugar-free	Sweet snacks	100	per 100g	Koekje suikervrij	Non-basic	10	0.1	207	0	3.4	433	1805	6.6	21.4	71	1.3	0.62	10.7	0	0.028	0	42	0.06	0.05	0.1	2.3	2	3	NA	0.0046729	1	2	No	No	No	No
Biscuits w nuts	Sweet snacks	100	per 100g	Koekje m noten	Non-basic	8.6	0.1	215	29.8	3	509	2130	6.6	24.1	64	1.6	0.96	14.6	0.03	0.052	0	54	0.09	0.08	0.1	3.1	3	4	NA	0.00414938	1	3	No	No	No	No
Bobotie wo rice	Main meals	100	per 100g	Bobotie z rijst	Basic	4.2	0.2	265	3.5	1.1	129	536	7	8.5	67	1	1.47	14.5	0.59	0.109	5	33	0.05	0.08	0.2	0.3	4	4	NA	0.0235294	5	5	Yes	No	Yes	No
Brioche	Bread	100	per 100g	Brioche	Basic	3.7	0.2	410	25	2.5	338	1422	8.5	11	1	0.8	0.6	43.8	0	0.056	0	32	0.06	0.22	0	0.2	5	5	NA	0.0181818	4	5	Yes	No	No	No
Cake apple av	Sweet snacks	100	per 100g	Cake appel- gem	Non-basic	6.4	0.1	258	19.7	1.1	259	1085	3.5	13.5	140	0.6	0.37	12.2	0.21	0.047	1	17	0.03	0.06	1	1.5	3	4	NA	0.00740741	1	3	No	No	No	No
Cake chocolate av	Sweet snacks	100	per 100g	Cake chocolade- gem	Non-basic	8.7	0.1	368	30.9	2.1	394	1650	5.7	20.4	212	1.2	0.77	19.1	0.32	0.053	0	26	0.03	0.09	1.8	2.3	4	5	NA	0.00490196	1	4	No	No	No	No
Cake Dutch w icing & cream Oranjekoek	Sweet snacks	100	per 100g	Koek oranje-	Non-basic	5.5	0.1	170	44	1.8	375	1580	4.7	9.7	95	0.8	0.53	9.6	0.08	0.032	1	38	0.03	0.1	0.5	4.8	2	3	NA	0.0103093	4	4	Yes	No	Yes	No
Cake plain av	Sweet snacks	100	per 100g	Cake naturel gem	Non-basic	10.4	0.2	427	25.3	0.8	396	1653	5.7	22.5	234	0.9	0.57	20.3	0.35	0.058	0	26	0.04	0.1	1.8	2.4	5	5	NA	0.00888889	1	5	No	No	No	No
Cake w Dutch Amaretti Bitterkoekjes	Sweet snacks	100	per 100g	Cake bitterkoekjes-	Non-basic	8.2	0.1	373	27.8	0.9	396	1656	5.8	21.3	224	0.9	0.57	19	0.35	0.054	0	25	0.04	0.1	2.1	2.7	4	5	NA	0.00469484	1	4	No	No	No	No
Candy sugar-free	Sweet snacks	100	per 100g	Snoepje suikervrij	Non-basic	1.4	0.1	82	0.2	0	240	1000	1.1	2.1	0	0.2	0.04	0	0	0	0	4	0	0	0	0	2	3	NA	0.047619	5	5	Yes	No	Yes	No
Candybar av	Sweet snacks	100	per 100g	Candybar gem	Non-basic	10.9	0.1	168	54	1.5	478	2005	5.4	21.5	23	1.5	0.73	11.1	0.11	0.051	0	105	0.1	0.16	0	1	3	4	NA	0.00465116	1	3	No	No	No	No
Candybar KitKat	Sweet snacks	100	per 100g	Candybar KitKat	Non-basic	17	0.5	84	48.6	3	520	2174	7.1	27.7	25	2.4	0.99	13.3	0.29	0.029	1	86	0.08	0.15	0	1.6	4	5	NA	0.0180505	4	4	Yes	No	No	No
Candybar Lion	Sweet snacks	100	per 100g	Candybar Lion	Non-basic	14.2	0.1	130	53.1	1.3	493	2065	5.5	22.9	16	1.3	0.53	17	0	0.05	1	109	0.08	0.13	0	0.2	3	4	NA	0.00436681	1	3	No	No	No	No
Candybar Mars	Sweet snacks	100	per 100g	Candybar Mars	Non-basic	7.8	0.1	168	61.7	1.3	449	1888	4.1	16.6	35	1.7	0.6	5	0	0.03	0	118	0.17	0.2	0	2	4	5	NA	0.0060241	1	4	No	No	No	No
Candybar Milky Way	Sweet snacks	100	per 100g	Candybar Milky Way	Non-basic	7.7	0.1	227	65.1	0.6	448	1883	4	15.9	28	1.1	0.47	4	0	0.02	0	90	0.04	0.19	0	0.1	5	5	NA	0.00628931	1	5	No	No	No	No
Carrot cake	Sweet snacks	100	per 100g	Carrotcake	Non-basic	6.3	0.1	214	25.7	1.2	358	1494	4.5	21	523	0.6	0.46	18.5	0.19	0.076	0	43	0.05	0.08	0.2	5.2	2	3	NA	0.0047619	1	2	No	No	No	No
Casserol w tannia Pom Surinam	Main meals	100	per 100g	Ovenschotel m pomtajer Pom Surinaams	Basic	2.6	0.1	245	1.5	2.4	119	497	8.4	5.9	72	0.8	1.1	9.7	0.41	0.177	5	22	0.04	0.07	0.1	0.5	2	2	NA	0.0169492	4	4	Yes	No	Yes	No
Cereal bar Hero B'tween	Sweet snacks	100	per 100g	Graanreep Hero B'tween	Non-basic	9.6	0.1	181	31.9	4.6	444	1863	6.9	17.7	4	2.2	1.3	6	0	0.07	1	110	0.12	0.15	0.2	2.5	2	3	NA	0.00564972	1	2	No	No	No	No
Cereal bar wo sugar	Sweet snacks	100	per 100g	Graanreep z suiker	Non-basic	6.2	0.1	147	2.4	4.9	339	1419	7.3	10.3	0	3.3	2.56	9	0	0.12	0	70	0.3	0.1	0	3.2	2	3	NA	0.00970874	1	2	No	No	No	No
Chia seeds dried	(Un)Processed nuts and seeds	100	per 100g	Chiazaad gedroogd	Basic	3.3	0.1	16	0	34.4	443	1825	16.5	30.7	0	7.7	4.58	49	0	0	2	631	0.62	0.17	0	0.5	1	1	NA	0.00325733	1	1	No	No	No	No
Chilli con carne bean dish	Main meals	100	per 100g	Chili con carne	Basic	1.6	0.1	109	1.9	4.3	134	560	8.3	5.6	31	1.2	1.15	17.1	0.32	0.142	13	31	0.12	0.07	0.2	1	1	1	NA	0.0178571	4	4	Yes	No	Yes	No
Chinese noodle ball frozen unprepared	Savory snacks	100	per 100g	Bamibal/bamischijf diepvries onbereid	Non-basic	1.2	0.1	467	4	0.5	165	699	5.8	2.8	6	1.7	1.21	6	0.11	0.07	6	39	0.05	0.03	0.2	2.2	2	3	1	0.0357143	5	5	Yes	No	Yes	No
Chocolate cake w whipped cream	Sweet snacks	100	per 100g	Taart chocolade- m slagroom	Non-basic	12.5	0.2	55	25	1.5	337	1407	4.8	20.4	127	0.9	0.53	13.2	0.3	0.038	0	55	0.08	0.14	0.4	1.2	3	4	NA	0.00980392	1	3	No	No	No	No
Chocolate chip cookie	Sweet snacks	100	per 100g	Koekje chocolate chip cookie	Non-basic	13.2	0.1	314	31.2	2.9	501	2096	6.3	25.3	55	2.9	1	11.6	0	0.015	0	89	0.06	0.1	0.1	3.1	4	5	NA	0.00395257	1	4	No	No	No	No
Chocolate eclair w whipped cream filling	Sweet snacks	100	per 100g	Soes slagroom- m chocolade	Non-basic	13.4	0.3	135	10.8	0.9	302	1255	4.3	23.8	243	0.7	0.48	15	0.34	0.039	0	46	0.03	0.11	0.9	2.8	3	4	NA	0.012605	4	4	Yes	No	Yes	No
Chocolate filled w caramel Rolo	Sweet snacks	100	per 100g	Chocolade gevuld m karamel Rolo	Non-basic	13.2	0.1	120	58.7	1.2	477	2002	4.4	20.4	78	1.6	0.56	6.9	0.3	0.022	1	84	0.05	0.18	0	0.7	4	5	NA	0.00490196	1	4	No	No	No	No
Chocolate milk	Milk (-products)	100	per 100g	Chocolade melk-	Basic	21.2	0.1	70	49	2.8	548	2286	7	34.1	63	3.2	1.1	13.3	0.58	0.041	1	162	0.09	0.35	0	1.2	5	5	NA	0.00293255	1	5	No	No	No	No
Chocolate milk w hazelnuts	Milk (-products)	100	per 100g	Chocolade melk- m hazelnoten	Basic	16.9	0.1	40	46.9	3.7	562	2342	7.7	35.9	52	3.3	1.3	12	0.48	0.092	2	161	0.14	0.31	0	6.4	5	5	NA	0.00278552	1	5	No	No	No	No
Chocolate milk w hazelnuts wo sugar	Milk (-products)	100	per 100g	Chocolade melk- m hazelnoten z suiker	Basic	17.1	0.1	92	9.6	8	498	2060	8.9	35.4	47	4	1.35	12	0.43	0.093	2	220	0.16	0.28	0	6.4	5	5	NA	0.00282486	1	5	No	No	No	No
Chocolate milk w raisins	Milk (-products)	100	per 100g	Chocolade melk- m rozijnen	Basic	17	0.1	61	53	3	501	2092	6.2	27.4	50	3	0.92	12.6	0.46	0.063	1	139	0.09	0.29	0	1.1	5	5	NA	0.00364964	1	5	No	No	No	No
Chocolates filled/Belgium chocolate	Sweet snacks	100	per 100g	Bonbon	Non-basic	14.8	0.1	40	50.1	3.3	512	2136	5.5	30.7	40	1.7	0.6	17	0	0.03	0	118	0.17	0.2	0	2	4	5	NA	0.00325733	1	4	No	No	No	No
Cocktail snacks based on corn or wheat	Savory snacks	100	per 100g	Zoutje luchtig mais/tarwebasis	Non-basic	7.8	0.4	737	4.5	1.1	518	2167	7.5	27	24	1.3	0.4	35	0	0.11	0	30	0.27	0.1	0	3	3	4	2	0.0148148	4	4	Yes	No	Yes	No
Coconut flavoured cookies	Sweet snacks	100	per 100g	Koek kokos-	Non-basic	20	0.6	230	28	2	518	2160	6	30.8	299	0.6	0.46	13.8	0	0.052	0	60	0.04	0.04	0.2	1.1	5	5	NA	0.0194805	4	5	Yes	No	No	No
Coffee cappuccino instant powder	Beverages	100	per 100g	Koffie cappuccino oplos- poeder	Non-basic	10.7	0.1	313	38.5	3.8	407	1707	13.9	14.9	82	0.6	2.16	30.6	2.78	0.263	4	648	0.25	0.92	0	0.6	5	5	NA	0.00671141	1	5	No	No	No	No
Coffee creamer full fat	Milk (-products)	100	per 100g	Melk koffie- volle	Basic	5	0.1	125	11.4	0	145	605	7.5	7.7	92	0.1	0.99	5.1	0.81	0.053	1	271	0.04	0.36	0	0.3	4	4	NA	0.012987	4	4	Yes	No	No	No
Coffee creamer half fat	Milk (-products)	100	per 100g	Melk koffie- halfvolle	Basic	2.7	0.1	129	11.2	0	110	460	7	4.1	47	0.1	0.65	1	0.38	0.051	1	211	0.05	0.34	0	0.1	4	4	NA	0.0243902	5	5	Yes	No	Yes	No
Cooking fat liq 97% fat <17g sat fa unsalted	Oils, fats, spreads	100	per 100g	Bak- en braadvet vlb 97% vet <17g verz vetz ongezouten	Basic	10.5	0.7	43	0.5	0	883	3630	0.4	97.7	795	0.1	0	0	0	0	0	10	0	0	7.5	23.9	5	5	5	0.00716479	1	1	No	Yes	No	Yes
Cooking fat liquid 97% fat <17 g sat fa salted	Oils, fats, spreads	100	per 100g	Bak- en braadvet vloeib 97% vet <17g verz vetz gezouten	Basic	9.5	0.4	393	0.7	0	878	3610	0.5	96.9	651	0.1	0	0	0	0	0	10	0	0	7.5	23.9	3	3	1	0.00412797	1	3	No	No	No	No
Cooking fat sol 97% fat >17g sat fa unsalted	Oils, fats, spreads	100	per 100g	Bak- en braadvet vast 97% vet >17 g verz vetz ongezouten	Basic	31	0.5	16	0.7	0	880	3620	0.4	97.3	800	0.1	0	0	0	0	0	10	0	0	7.5	21	5	5	5	0.00513875	1	3	No	Yes	No	Yes
Cooking fat solid 97% fat >17 g sat fa salted	Oils, fats, spreads	100	per 100g	Bak- en braadvet vast 97% vet >17 g verz vetz gezouten	Basic	48	1	324	0.4	0	873	3590	0.3	96.7	798	0.1	0	0	0	0	0	10	0	0	7.5	21	5	5	5	0.0103413	4	4	No	Yes	No	Yes
Cracker VitaLU	Bread	100	per 100g	Cracker VitaLU	Basic	5.1	0.1	752	2.1	8.4	445	1872	12.3	12.3	0	3	2.4	31	0	0.18	0	40	0.24	0.08	0	1	4	4	NA	0.00813008	1	4	No	No	No	No
Cream cooking light	Milk (-products)	100	per 100g	Room kook- light	Basic	4.7	0.1	48	4.4	0	101	419	3.2	7.2	68	0.1	0.38	5	0.37	0.04	2	102	0.04	0.17	0	0.2	4	4	NA	0.0138889	4	4	Yes	No	No	No
Cream slice Dutch Tompouce	Sweet snacks	100	per 100g	Tompouce	Non-basic	7.1	0.1	201	23.8	0.7	315	1316	3.8	16.9	58	0.3	0.23	12.3	0.31	0.05	0	42	0.04	0.1	1.5	1.3	2	3	NA	0.00591716	1	2	No	No	No	No
Cream sour	Milk (-products)	100	per 100g	Room zure	Basic	7.8	0.2	40	3.4	0	134	553	3	12	210	0	0.31	12	0.2	0.035	1	104	0.03	0.15	0.1	0.5	5	5	NA	0.0166667	4	5	Yes	No	No	No
Crisps based on potato dough	Savory snacks	100	per 100g	Chips op basis v aardappelvlokken	Non-basic	8.6	0.1	517	3	2.6	522	2176	4.2	32.5	13	2.3	1.3	12	0	0.72	11	27	0.21	0.08	0	4.3	3	4	1	0.00307692	1	3	No	No	No	No
Crisps maize Bugles	Savory snacks	100	per 100g	Zoutje mais- Bugles	Non-basic	2.6	0.1	865	5	1.8	537	2240	6.3	32	18	0.8	0.13	9.4	0	0.04	0	8	0.1	0.05	0	8.8	3	4	1	0.003125	1	3	No	No	No	No
Crisps potato av	Savory snacks	100	per 100g	Chips gem	Non-basic	8.4	0.1	529	1.7	4	538	2242	6.3	32.8	13	2.3	1.3	12	0	0.72	11	27	0.21	0.08	0	4.3	3	4	1	0.00304878	1	3	No	No	No	No
Crisps potato flavoured	Savory snacks	100	per 100g	Chips paprika ea smaken	Non-basic	8	0.1	586	2.6	4	536	2234	6.3	32.3	13	2.3	1.3	12	0	0.72	11	27	0.21	0.08	0	4.3	3	4	1	0.00309598	1	3	No	No	No	No
Crisps potato Lays Sensations flavoured	Savory snacks	100	per 100g	Chips Lays Sensations diverse smaken	Non-basic	6.7	0.1	863	2.6	3.9	511	2136	6.8	27.1	13	2.3	1.3	12	0	0.72	11	27	0.21	0.08	0	4.3	3	4	1	0.00369004	1	3	No	No	No	No
Crisps potato light flavoured	Savory snacks	100	per 100g	Chips light paprika ea smaken	Non-basic	5.2	0.1	562	2.3	4.6	481	2015	7.2	21	13	2.3	1.3	12	0	0.72	11	27	0.21	0.08	0	4.3	2	3	1	0.0047619	1	2	No	No	No	No
Crisps potato light unflavoured	Savory snacks	100	per 100g	Chips light naturel	Non-basic	5.8	0.1	570	0.2	4.2	490	2051	7.3	22	13	2.3	1.3	12	0	0.72	11	27	0.21	0.08	0	4.3	2	3	1	0.00454545	1	2	No	No	No	No
Crisps potato straws av	Savory snacks	100	per 100g	Fritessticks gem	Non-basic	4.8	0.1	614	1.5	3.3	522	2184	6.5	27.5	13	2.3	1.3	12	0	0.72	11	27	0.21	0.08	0	4.3	2	3	1	0.00363636	1	2	No	No	No	No
Crisps potato straws flavoured	Savory snacks	100	per 100g	Fritessticks paprika	Non-basic	5	0.1	677	2.5	3.5	529	2212	6.5	28.5	13	2.3	1.3	12	0	0.72	11	27	0.21	0.08	0	4.3	2	3	1	0.00350877	1	2	No	No	No	No
Crisps potato straws natural	Savory snacks	100	per 100g	Fritessticks naturel	Non-basic	4.6	0.1	547	0.4	3	515	2154	6.5	26.6	13	2.3	1.3	12	0	0.72	11	27	0.21	0.08	0	4.3	2	3	1	0.0037594	1	2	No	No	No	No
Crisps potato unflavoured	Savory snacks	100	per 100g	Chips naturel	Non-basic	8.9	0.1	451	0.5	4.1	541	2253	6.4	33.5	13	2.3	1.3	12	0	0.72	11	27	0.21	0.08	0	4.3	4	5	1	0.00298507	1	4	No	No	No	No
Croissant av	Bread	100	per 100g	Croissant gem	Basic	11.1	0.6	466	4.5	2.5	403	1684	9.6	21.1	4	0.7	0.69	31.1	0	0.042	0	24	0.07	0.1	0	1.8	5	5	NA	0.028436	5	5	Yes	No	No	No
Croissants canned baked	Bread	100	per 100g	Croissants uit blik afgebakken	Basic	13.2	0.8	490	5.1	2.5	420	1757	7	22.6	4	0.9	0.72	28	0	0.04	0	37	0.07	0.1	0	1.8	5	5	NA	0.0353982	5	5	Yes	No	No	No
Custard soft & airy	Milk (-products)	100	per 100g	Vla zacht & luchtig	Basic	4.8	0.1	51	9.9	0.2	142	595	2.9	7.4	40	0	0.23	4	0.21	0.03	2	110	0.03	0.16	0	0.1	4	4	NA	0.0135135	4	4	Yes	No	No	No
Danish pastry	Sweet snacks	100	per 100g	Broodje koffie-	Non-basic	4.7	0.2	300	27.7	2.7	349	1465	5.8	14.1	0	1.5	0.63	20	0	0.05	0	20	0.1	0.04	0	0.7	3	4	NA	0.0141844	4	4	Yes	No	Yes	No
Doughnut iced	Sweet snacks	100	per 100g	Donut m glazuur	Non-basic	3.8	0.1	252	13.2	1	358	1496	5.4	19	8	1.1	0.54	17.1	0	0.018	0	68	0.2	0.06	0.7	1.1	3	4	NA	0.00526316	1	3	No	No	No	No
Doughnut plain	Sweet snacks	100	per 100g	Donut ongevuld	Non-basic	4.3	0.1	280	4.8	1.1	358	1495	6	21.1	9	1.2	0.6	19	0	0.02	0	76	0.22	0.07	0.8	1.2	3	4	NA	0.00473934	1	3	No	No	No	No
Fat for gravy unprepared Smeltjus	Oils, fats, spreads	100	per 100g	Smeltjus onbereid pakje	Basic	38.4	1	1366	0.5	0	650	2675	1	70	0	0.2	0.26	0	0	0	0	0	0	0	0	11	5	5	5	0.0142857	4	5	No	Yes	No	No
Flan filled w rice pudding	Sweet snacks	100	per 100g	Vlaai rijste-	Non-basic	3	0.1	262	17.5	0.7	211	890	4.5	6	46	0.6	0.89	14.8	0	0.037	0	67	0.05	0.16	0.5	0.7	3	4	NA	0.0166667	4	4	Yes	No	Yes	No
Flour soya full fat	Processed beans and legumes	100	per 100g	Meel soja- volvet	Basic	3.4	0.1	9	11	11.5	478	1997	38	23	0	6.9	5	345	0	0.35	0	220	0.64	0.35	0	1.5	5	5	NA	0.00434783	1	5	No	No	No	No
Frying fat horeca	Oils, fats, spreads	100	per 100g	Vet frituur- horeca	Basic	21.6	0.6	0	0	0	900	3700	0	100	0	0	0	0	0	0	0	0	0	0	0	0	5	5	5	0.006	1	2	No	Yes	No	Yes
Frying fat liquid	Oils, fats, spreads	100	per 100g	Vet frituur- vloeibaar	Basic	17.8	0.6	0	0	0	900	3700	0	100	0	0	0	0	0	0	0	0	0	0	0	0	5	5	5	0.006	1	2	No	Yes	No	Yes
Frying fat solid	Oils, fats, spreads	100	per 100g	Vet frituur- vast	Basic	52.6	0.6	0	0	0	900	3700	0	100	0	0	0	0	0	0	0	0	0	0	0	0	5	5	5	0.006	1	4	No	Yes	No	Yes
Gateau fatless sponge w marzipan	Sweet snacks	100	per 100g	Taart slagroom- omhuld m marsepein	Non-basic	9	0.2	48	32.5	1.2	342	1429	4.8	18	105	0.7	0.57	11.8	0.24	0.035	0	64	0.07	0.17	0.3	2.6	2	3	NA	0.0111111	4	4	Yes	No	Yes	No
Gehaktbal hoh m ei gebakken	Processed meat and meat products	100	per 100g	Gehaktbal hoh m ei gebakken	Basic	5.4	0.1	313	0.5	1.1	262	1090	20.5	17.4	77	1.8	3	4	1.4	0.249	16	19	0.35	0.21	1.1	2.9	2	2	NA	0.00574713	1	2	No	No	No	No
Gravy 25% fat clear prep w gravy instant powder	Oils, fats, spreads	100	per 100g	Jus 25% vet ongebonden bereid m juspoeder	Basic	2.3	0.1	699	0.6	0.2	230	947	1	22.9	149	0	0	0	0	0	0	6	0	0	1.7	5.5	4	4	1	0.00436681	1	4	No	No	No	No
Gravy 25% fat clear prep wo gravy instant powder	Oils, fats, spreads	100	per 100g	Jus 25% vet ongebonden bereid z juspoeder	Basic	2.4	0.1	100	0.2	0	219	902	0.1	24.2	163	0	0	0	0	0	0	6	0	0	1.9	6	2	2	1	0.00413223	1	2	No	No	No	No
Gravy 25% fat thickend prep w gravy instant powder	Oils, fats, spreads	100	per 100g	Jus 25% vet gebonden bereid m juspoeder	Basic	2.2	0.1	680	0.6	0.2	233	962	1	22.3	145	0.1	0.01	0	0	0	0	6	0	0	1.7	5.3	4	4	1	0.0044843	1	4	No	No	No	No
Gravy 25% fat thickend prep wo gravy instant powder	Oils, fats, spreads	100	per 100g	Jus 25% vet gebonden bereid z juspoeder	Basic	2.3	0.1	97	0.2	0	223	920	0.1	23.5	158	0.1	0.01	0	0	0	0	6	0	0	1.8	5.8	1	1	1	0.00425532	1	1	No	No	No	No
Gravy 50% fat clear prep wo gravy instant powder	Oils, fats, spreads	100	per 100g	Jus 50% vet ongebonden bereid z juspoeder	Basic	4.8	0.2	197	0.4	0	439	1805	0.3	48.5	325	0	0	0	0	0	0	7	0	0	3.7	12	2	2	1	0.00412371	1	2	No	No	No	No
Gravy 50% fat clear prepared w gravy instant powder	Oils, fats, spreads	100	per 100g	Jus 50% vet ongebonden bereid m juspoeder	Basic	4.5	0.2	788	0.7	0.2	431	1775	1.1	45.1	299	0	0	0	0	0	0	7	0	0	3.4	11	5	5	1	0.00443459	1	5	No	No	No	No
Gravy 50% fat thickend prep w gravy instant powder	Oils, fats, spreads	100	per 100g	Jus 50% vet gebonden bereid m juspoeder	Basic	4.4	0.2	768	0.7	0.2	429	1768	1.1	43.9	291	0.1	0.01	0	0	0	0	7	0	0	3.3	10.7	5	5	1	0.00455581	1	5	No	No	No	No
Gravy 50% fat thickend prep wo gravy instant powder	Oils, fats, spreads	100	per 100g	Jus 50% vet gebonden bereid z juspoeder	Basic	4.6	0.2	192	0.3	0	436	1796	0.2	47.1	316	0.1	0.01	0	0	0	0	8	0	0	3.6	11.6	2	2	1	0.00424628	1	2	No	No	No	No
Gravy 75% fat clear prep w gravy instant powder	Oils, fats, spreads	100	per 100g	Jus 75% vet ongebonden bereid m juspoeder	Basic	6.5	0.2	878	0.9	0.2	632	2603	1.2	67.4	448	0.1	0	0	0	0	0	8	0	0	5.1	16.4	5	5	1	0.00296736	1	5	No	No	No	No
Gravy 75% fat clear prep wo gravy instant powder	Oils, fats, spreads	100	per 100g	Jus 75% vet ongebonden bereid z juspoeder	Basic	7.1	0.3	295	0.5	0	658	2707	0.4	72.7	488	0.1	0	0	0	0	0	9	0	0	5.6	17.9	2	2	1	0.00412655	1	2	No	No	No	No
Gravy 75% fat thickend prep w gravy instant powder	Oils, fats, spreads	100	per 100g	Jus 75% vet gebonden bereid m juspoeder	Basic	6.5	0.2	855	0.9	0.2	625	2573	1.2	65.6	436	0.1	0.01	0	0	0	0	8	0	0	5	16	5	5	1	0.00304878	1	5	No	No	No	No
Gravy 75% fat thickend prep wo gravy instant powder	Oils, fats, spreads	100	per 100g	Jus 75% vet gebonden bereid z juspoeder	Basic	6.9	0.3	287	0.5	0	650	2672	0.4	70.6	474	0.1	0.01	0	0	0	0	9	0	0	5.4	17.4	2	2	1	0.00424929	1	2	No	No	No	No
Gravy average clear prep wo gravy instant powder	Oils, fats, spreads	100	per 100g	Jus gem ongebonden bereid z juspoeder	Basic	3.7	0.1	153	0.3	0	340	1399	0.2	37.6	252	0	0	0	0	0	0	7	0	0	2.9	0	2	2	1	0.00265957	1	2	No	No	No	No
Gravy Smeltjus prepared	Oils, fats, spreads	100	per 100g	Smeltjus bereid	Basic	15.4	0.4	547	0.2	0	260	1070	0.4	28	0	0.1	0.1	0	0	0	0	3	0	0	0	4.4	4	4	1	0.0142857	4	4	Yes	No	No	No
Greek salad wo dressing	Processed vegetables	100	per 100g	Salade Griekse z dressing	Basic	3.2	0.1	365	2.2	1.3	81	338	4.7	5.6	112	0.6	0.85	17.2	0.4	0.091	18	52	0.03	0.08	0	0.7	3	3	NA	0.0178571	4	4	Yes	No	Yes	No
Hamburger (with roll) vegetables and sauce homemade	Main meals	100	per 100g	Broodje hamburger huishoudelijk bereid	Basic	3.4	0.2	476	3.8	1.3	213	889	10.8	12.6	36	1.2	2.09	18.9	0.71	0.101	6	22	0.07	0.09	0.3	2	4	4	NA	0.015873	4	4	Yes	No	No	No
Irish coffee	Beverages	100	per 100g	Irish coffee	Non-basic	5.7	0.2	11	6.7	0	166	690	0.7	8.7	97	0.2	0.06	1.7	0.05	0.006	0	21	0.01	0.03	0	0.2	3	4	NA	0.0229885	5	5	Yes	No	Yes	No
Lasagna bolognese ready to eat	Main meals	100	per 100g	Lasagne bolognese koelverse maaltijd	Basic	2.8	0.1	310	1.3	0.9	161	675	9	8.4	92	0.6	1.06	11.8	0.29	0.163	9	55	0.2	0.07	0.1	1.3	4	4	NA	0.0119048	4	4	Yes	No	No	No
Low fat marg 40% fat <17 g sat fa unsalted	Oils, fats, spreads	100	per 100g	Halvarine 40% vet <17g verz vetz ongezouten	Basic	9.6	0.5	0	0	0.1	360	1481	0	40	800	0.1	0	0	0	0	0	10	0	0	7.5	16	5	5	5	0.0125	4	4	No	Yes	No	Yes
Low fat marg prod Blue Band Goede Start	Oils, fats, spreads	100	per 100g	Halvarineproduct Blue Band Goede Start	Basic	10.6	0.4	152	0.3	0	347	1429	0.3	38	800	0.1	0	510	2.5	1.4	0	603	1.1	1.4	7.5	9.8	2	2	1	0.0105263	4	4	Yes	No	Yes	No
Low fat margarine 40% fat <17 g sat fa salted	Oils, fats, spreads	100	per 100g	Halvarine 40% vet <17 g verz vetz gezouten	Basic	10.6	0.5	191	0.1	0.1	356	1463	0.1	39.2	783	0.1	0	0	0	0	0	10	0	0	7.3	9.8	5	5	5	0.0127551	4	4	No	Yes	No	Yes
Low fat margarine Albert Heijn Goed Begin	Oils, fats, spreads	100	per 100g	Halvarineproduct Albert Heijn Goed Begin	Basic	9.4	0.4	120	0	0	351	1443	0	39	800	0.1	0	0	2.5	1.9	0	600	1.4	1.8	7.5	18	2	2	1	0.0102564	4	4	Yes	No	Yes	No
Low fat margarine Gouda's Glorie Lichtste Pondje	Oils, fats, spreads	100	per 100g	Halvarineproduct Gouda's Glorie Lichtste Pondje	Basic	4.8	0.5	160	0.3	0	181	744	0	20	800	0.1	0	0	2.5	1.8	0	10	1.3	1.8	7.5	29	5	5	5	0.025	5	5	No	No	No	No
Low fat margarine Jumbo Goed Begin	Oils, fats, spreads	100	per 100g	Halvarineproduct Jumbo Goed Begin	Basic	11.4	0.1	84	0	0	347	1426	0.1	38	800	0.1	0	340	2.5	1.4	0	600	1.1	1.4	7.5	10	1	1	1	0.00263158	1	1	No	No	No	No
Low fat margarine prod 35% fat <10 g sat fa unsalted	Oils, fats, spreads	100	per 100g	Halvarineproduct 35% vet <10g verz vetz ongezouten	Basic	8.3	0.8	3	0	0	320	1315	0	35	800	0.1	0	0	0	0	0	10	0	0	7.5	9.6	5	5	5	0.0228571	5	5	No	No	No	No
Low fat margarine prod Becel Omega3 Plus	Oils, fats, spreads	100	per 100g	Halvarineproduct Becel Omega-3 Plus	Basic	8.4	0.5	16	0.3	0	353	1454	0.3	38	800	0.1	0	0	0	0	0	10	0	0	7.5	12	5	5	5	0.0131579	4	4	No	Yes	No	Yes
Low fat margarine prod Blue Band Idee	Oils, fats, spreads	100	per 100g	Halvarineproduct Blue Band Idee	Basic	11.5	0.2	132	0.3	0	357	1468	0.3	39	800	0.1	0	510	3.8	2.1	0	603	1.7	1.4	7.5	24	2	2	1	0.00512821	1	2	No	No	No	No
Low fat margarine product Vita d'Or Goed begin	Oils, fats, spreads	100	per 100g	Halvarineproduct Vita d'Or Goed begin	Basic	8.8	0.8	132	0.1	0.1	347	1425	0	38	800	0.1	0	340	2.5	1.4	0	600	1.1	1.4	7.5	10	5	5	5	0.0210526	5	5	No	No	No	No
Low fat spead Becel pro-activ calorie light	Oils, fats, spreads	100	per 100g	Halvarineproduct Becel pro-activ calorie light	Basic	4.8	0.5	8	0.3	0.2	216	891	0.3	23	800	0.1	0	0	0	0	0	10	0	0	7.5	9	5	5	5	0.0217391	5	5	No	No	No	No
Low fat spread Becel pro-activ	Oils, fats, spreads	100	per 100g	Halvarineproduct Becel pro-activ	Basic	8.9	0.5	8	0.3	0.2	362	1490	0.3	40	800	0.1	0	0	0	0	0	10	0.83	0	7.5	20	5	5	5	0.0125	4	4	No	Yes	No	Yes
Mackerel in oil tinned	Fresh, frozen or processed seafood	100	per 100g	Makreel in olie blik	Basic	4.2	0.1	420	0.1	0.1	267	1108	20	20.7	37	1.6	2.7	10	6.94	0.14	0	12	0.03	0.27	4.3	3.5	2	2	NA	0.00483092	1	2	No	No	No	No
Mackerel steamed	Fresh, frozen or processed seafood	100	per 100g	Makreel gestoomd	Basic	5.6	0.1	250	0	0	315	1306	19.5	26.1	54	1.2	0.48	8	6	0.179	0	20	0.09	0.33	4.3	0.7	1	1	NA	0.00383142	1	1	No	No	No	No
Maltesers	Sweet snacks	100	per 100g	Maltesers	Non-basic	14.9	0.1	171	51.9	1.2	500	2095	8.3	24.3	81	1.2	0.8	17	0	0.03	0	110	0.05	0.2	0	1.7	3	4	NA	0.00411523	1	3	No	No	No	No
Margarine 80% fat <24 g sat fa unsalted	Oils, fats, spreads	100	per 100g	Margarine 80% vet <24 g verz vetz ongezouten	Basic	15.4	1	0	0	0	720	2960	0	80	800	0.1	0	0	0	0	0	10	0	0	7.5	33	5	5	5	0.0125	4	4	No	Yes	No	Yes
Margarine 80% fat >24 g sat fa salted	Oils, fats, spreads	100	per 100g	Margarine 80% vet >24 g verz vetz gezouten	Basic	33.1	0.7	486	0.3	0	719	2956	0.1	79.7	783	0.1	0	0	0	0	0	10	0	0	7.5	9	5	5	5	0.00878294	1	3	No	Yes	No	Yes
Margarine 80% fat >24 g sat fa unsalted	Oils, fats, spreads	100	per 100g	Margarine 80% vet >24 g verz vetz ongezouten	Basic	32.3	0.7	7	0.2	0	724	2976	0.2	80.2	800	0.1	0	0	0	0	0	10	0	0	7.5	30	5	5	5	0.00872818	1	3	No	Yes	No	Yes
Margarine 80% fat >24 g sat fatty acids salted for NEVO recipes	Oils, fats, spreads	100	per 100g	Margarine 80% vet >24 g verz vetz gezouten in NEVO recepten	Basic	32.7	0.2	486	0.3	0	719	2956	0.1	79.7	783	0.3	0	0	0	0	0	1	0	0	7.5	22	3	3	1	0.00250941	1	3	No	No	No	No
Margarine liq 80% fat <17 g sat fa salted	Oils, fats, spreads	100	per 100g	Margarine vloeibaar 80% vet <17 g verz vetz gezouten	Basic	8.6	0.5	414	0	0	735	3020	0	81.6	791	0.1	0	0	0	0	0	10	0	0	7.5	23.9	5	5	5	0.00612745	1	3	No	Yes	No	Yes
Margarine liq 80% fat <17g sat fa unsalted	Oils, fats, spreads	100	per 100g	Margarine vlb 80% vet <17 g verz vetz ongezouten	Basic	8.9	0.5	10	0.1	0	738	3035	0	82	800	0.1	0	0	0	0	0	10	0	0	7.5	25.4	5	5	5	0.00609756	1	1	No	Yes	No	Yes
Margarine product 45% fat <17g sat fa unsalted	Oils, fats, spreads	100	per 100g	Margarineproduct 45% vet <17 g verz vetz ongezouten	Basic	8.6	0.5	6	0.2	0	406	1671	0.2	45	800	0.1	0	0	0	0	0	10	0	0	7.5	13	5	5	5	0.0111111	4	4	No	Yes	No	Yes
Margarine product 60% fat >17 g sat fa salted	Oils, fats, spreads	100	per 100g	Margarineproduct 60% vet >17g verz vetz gezouten	Basic	16.8	0.5	129	0.2	0	532	2189	0.2	59	800	0.1	0	0	0	0	0	10	0	0	7.5	13.1	5	5	5	0.00847458	1	2	No	Yes	No	Yes
Margarine product liquid <60% fat <17 g sat fa salted	Oils, fats, spreads	100	per 100g	Margarineproduct vloeibaar <60% vet <17 g verz vetz gezouten	Basic	4.3	0.5	600	0.3	0.5	507	2085	0.3	56	800	0.1	0	0	0	0	0	10	0	0	7.5	10	5	5	5	0.00892857	1	4	No	Yes	No	Yes
Mayonnaise low fat 40% oil	Emulsified sauces	100	per 100g	Halvanaise	Non-basic	6.1	0.1	750	5	0.2	400	1652	1	40	39	0.8	0.11	0	0	0	0	24	0.02	0.05	0.1	0	4	5	NA	0.0025	1	4	No	No	No	No
Meringue cake Bokkenpootje	Sweet snacks	100	per 100g	Bokkenpootje	Non-basic	9.2	0.1	54	44.2	1.5	454	1903	5.5	20.3	0	0.7	0.46	4.7	0.16	0.041	0	50	0.05	0	0.3	2	2	3	NA	0.00492611	1	2	No	No	No	No
Mousse chocolate ready-made	Sweet snacks	100	per 100g	Mousse chocolade- kant-en-klaar	Non-basic	5	0.1	49	20.4	2.3	189	791	5.3	7.5	32	3.1	0.79	5.9	0.13	0.032	0	120	0.01	0.16	0	0.3	2	3	NA	0.0133333	4	4	Yes	No	Yes	No
Nuts cake	Sweet snacks	100	per 100g	Taart noten-	Non-basic	11.4	0.4	124	25	2.2	464	1936	7.7	27.2	189	1.2	1.04	20.6	0.2	0.091	0	44	0.09	0.1	0.2	2.9	2	3	NA	0.0147059	4	4	Yes	No	Yes	No
Oil linseed	Oils, fats, spreads	100	per 100g	Olie lijnzaad-	Basic	10.1	1	0	0	0	900	3700	0	100	0	0	0	0	0	0	0	0	0	0	0	17.5	5	5	5	0.01	1	1	No	Yes	No	Yes
Oil olive	Oils, fats, spreads	100	per 100g	Olie olijf-	Basic	14.9	0.1	0	0	0	900	3700	0	100	4	0	0	0	0	0	0	0	0	0	0	5.1	1	1	1	0.001	1	1	No	No	No	No
Oil rapeseed	Oils, fats, spreads	100	per 100g	Olie koolzaad-/raapzaad-	Basic	6.9	0.3	0	0	0	899	3696	0	99.9	0	0.1	0	0	0	0	0	0	0	0	0	18.9	1	1	1	0.003003	1	1	No	No	No	No
Oil soya	Oils, fats, spreads	100	per 100g	Olie soja-	Basic	15.1	0.3	0	0	0	894	3676	0.3	99.2	0	0	0	0	0	0	0	4	0	0	0	28.4	1	1	1	0.00302419	1	1	No	No	No	No
Oil vegetable av	Oils, fats, spreads	100	per 100g	Olie plantaardig gem	Basic	20.2	0.1	0	0	0	898	3690	0.1	99.7	0	0.1	0	0	0	0	0	0	0	0	0	31	2	2	1	0.00100301	1	2	No	No	No	No
Oil wok	Oils, fats, spreads	100	per 100g	Olie wok-	Basic	19.3	0.1	0	0	0	900	3700	0	100	0	0	0	0	0	0	0	0	0	0	0	7.8	2	2	1	0.001	1	2	No	No	No	No
Pasta dish carbonara homemade	Main meals	100	per 100g	Pastagerecht carbonara huishoudelijk bereid	Basic	3.8	0.1	153	0.8	1	182	762	7.5	7.6	61	0.8	0.86	9.2	0.25	0.05	1	59	0.07	0.09	0.2	0.6	4	4	NA	0.0131579	4	4	Yes	No	No	No
Pesto green	Other sauces (water based)	100	per 100g	Pesto groene	Non-basic	7.6	0.1	880	2.7	2.6	444	1834	9	42.8	237	3.2	1.45	15.2	0.23	0.069	13	216	0.18	0.23	0	5.6	5	5	NA	0.00233645	1	5	No	No	No	No
Pesto red	Other sauces (water based)	100	per 100g	Pesto rode	Non-basic	5.4	0.1	930	5.7	2.4	368	1519	5	35	115	1.4	0.82	21	0.12	0.129	11	101	0.09	0.12	0	14.2	5	5	NA	0.00285714	1	5	No	No	No	No
Pie apple-nuts	Sweet snacks	100	per 100g	Taart appel-noten	Non-basic	7.5	0.2	118	23	1.8	344	1439	5.5	18.1	141	1.1	0.66	13.5	0.14	0.065	1	33	0.06	0.1	0.5	2.4	2	3	NA	0.0110497	4	4	Yes	No	Yes	No
Pizza quattro formaggi	Main meals	100	per 100g	Pizza quattro formaggi	Basic	5.1	0.1	445	1.7	1.4	230	963	9.3	11.1	92	0.5	0.97	30.2	0.39	0.08	2	146	0.05	0.11	0.1	0.7	5	5	NA	0.00900901	1	5	No	No	No	No
Pizza salami frozen unprepared	Main meals	100	per 100g	Pizza salami diepvries onbereid	Basic	3.8	0.1	489	2.1	2	259	1087	9.9	11.8	48	0.6	0.96	25.4	0.37	0.078	3	77	0.06	0.08	0.1	1.4	4	4	NA	0.00847458	1	4	No	No	No	No
Pizza Turkish wo extras	Main meals	100	per 100g	Pizza Turkse z toevoegingen	Basic	1.2	0.1	678	3.4	2.8	204	862	7.6	3.7	2	1.1	1	22.2	0.22	0.09	10	20	0.09	0.05	0.1	1.1	5	5	NA	0.027027	5	5	Yes	No	No	No
Pizza w fish frozen unprepared	Main meals	100	per 100g	Pizza m vis diepvries onbereid	Basic	2.6	0.1	393	2.1	1.9	225	944	9.6	9	51	0.7	0.79	26.4	0.85	0.136	2	77	0.05	0.08	0.3	1.7	4	4	NA	0.0111111	4	4	Yes	No	No	No
Pizza w ham and pineapple frozen unprep	Main meals	100	per 100g	Pizza hawaii diepvries onbereid	Basic	2.6	0.1	397	4.4	1.8	221	929	8.5	8.2	39	0.5	0.76	25.5	0.25	0.075	5	74	0.1	0.07	0	1.3	3	3	NA	0.0121951	4	4	Yes	No	Yes	No
Pizza w mozzarella Margherita	Main meals	100	per 100g	Pizza m mozzarella Margherita	Basic	3.4	0.1	439	1.4	1.4	200	838	7.6	8.6	72	0.5	0.83	29.1	0.35	0.078	2	58	0.04	0.09	0	0.7	4	4	NA	0.0116279	4	4	Yes	No	No	No
Plaice fried	Fresh, frozen or processed seafood	100	per 100g	Schol gebakken	Basic	3.3	0.1	110	0	0	194	810	22	10.9	8	0.9	1	27	2	0.078	2	101	0.22	0.11	1.1	2.6	1	1	NA	0.00917431	1	1	No	No	No	No
Salad crab	Main meals	100	per 100g	Salade krab- lunch/borrel	Basic	1.9	0.1	605	5	0.1	282	1170	5.2	24	28	0.7	0.75	7	0.48	0.065	0	24	0.03	0.03	0.2	4.8	5	5	NA	0.00416667	1	5	No	No	No	No
Salad dressing honey/mustard	Emulsified sauces	100	per 100g	Dressing honing/mosterd-	Non-basic	3.8	0.1	640	14	0	299	1237	1.2	26	6	0.4	0.23	1.2	0.04	0.013	0	18	0.05	0.01	0.1	6.8	3	4	NA	0.00384615	1	3	No	No	No	No
Salad dressing olive oil-vinegar	Emulsified sauces	100	per 100g	Dressing olijfolie-azijn	Non-basic	9.9	0.1	60	0.3	0.1	607	2497	0.4	66.4	3	0.1	0.08	0	0	0.003	0	4	0.01	0	0	3.4	5	5	NA	0.00150602	1	5	No	No	No	No
Salad dressing vinaigrette	Emulsified sauces	100	per 100g	Dressing vinaigrette-	Non-basic	9.9	0.2	693	0.3	0.1	593	2440	0.6	64.8	0	0.1	0.08	0	0	0.003	0	7	0.01	0	0	18.5	5	5	NA	0.00308642	1	5	No	No	No	No
Salad fish	Main meals	100	per 100g	Salade vis- lunch/borrel	Basic	3.5	0.1	617	4.1	0.3	304	1258	8.6	26.8	30	0.6	0.44	6.8	1.07	0.108	1	19	0.06	0.06	1	6	5	5	NA	0.00373134	1	5	No	No	No	No
Salad Russian	Main meals	100	per 100g	Salade huzaren-	Basic	0.8	0.1	432	3.8	2.1	149	621	2.1	9.1	48	0.7	0.28	9	0.6	0.059	1	10	0.06	0.02	0.1	0.4	4	4	NA	0.010989	4	4	Yes	No	No	No
Salad shrimp	Main meals	100	per 100g	Salade garnalen- lunch/borrel	Basic	3.2	0.1	800	4.2	0.3	299	1236	6.7	27.6	34	0.6	0.48	6.6	0.94	0.018	1	34	0.01	0.03	0.1	6.1	5	5	NA	0.00362319	1	5	No	No	No	No
Salad tuna	Main meals	100	per 100g	Salade tonijn- lunch/borrel	Basic	2	0.1	538	4.3	0.3	288	1192	11.4	24.1	31	0.7	0.34	5.6	1.07	0.142	0	11	0.07	0.07	1.4	4.6	5	5	NA	0.00414938	1	5	No	No	No	No
Sandwich spread original	Emulsified sauces	100	per 100g	Spread sandwich- naturel	Non-basic	1.3	0.1	532	14	0.8	235	975	1.6	19	78	2	0	5	0	0.03	4	56	0.02	0.02	0.1	4.7	3	4	NA	0.00526316	1	3	No	No	No	No
Sardines/pilchards in oil tinned	Fresh, frozen or processed seafood	100	per 100g	Sardines in olie blik	Basic	3.6	0.1	458	0	0	231	961	21.7	16	7	3.1	2.2	8	15	0.18	0	500	0.01	0.29	3.3	0.3	3	3	NA	0.00625	1	3	No	No	No	No
Sauce Aardappel Anders av	Meal sauces	100	per 100g	Saus Aardappel Anders gem	Non-basic	1.9	0.1	453	1.1	0.2	171	706	1.5	16.6	23	0.1	0.24	4.3	0.06	0.025	2	27	0.02	0.02	0	3.5	3	4	NA	0.0060241	1	3	No	No	No	No
Sauce bolognese homemade	Meal sauces	100	per 100g	Saus bolognese- huishoudelijk bereid	Non-basic	2.8	0.2	182	3.1	1.3	126	524	7.4	8.6	145	0.9	1.61	16.2	0.65	0.152	14	15	0.04	0.06	0.2	1	4	5	NA	0.0232558	5	5	Yes	No	Yes	No
Sauce caramel for pudding	Other sauces (water based)	100	per 100g	Dessertsaus karamel-	Non-basic	2.5	0.1	37	56.7	0	302	1277	2.7	3.9	36	0	0.9	6	0	0.016	0	128	0.04	0.16	0	0.1	5	5	NA	0.025641	5	5	Yes	No	No	No
Sauce carbonara homemade	Meal sauces	100	per 100g	Saus carbonara- huishoudelijk bereid	Non-basic	13.4	0.3	537	1	0	284	1175	13.5	25.1	213	0.9	1.42	21.3	0.88	0.131	2	170	0.15	0.24	0.8	1.8	5	5	NA	0.0119522	4	5	Yes	No	No	No
Sauce cocktail/party/table 25% oil	Emulsified sauces	100	per 100g	Saus cocktail/party/tafel- 25% olie	Non-basic	4	0.1	497	11	0.2	293	1212	0.7	26.1	39	0.2	0.11	0	0.07	0.004	0	8	0.01	0.01	0.1	8.2	2	3	NA	0.00383142	1	2	No	No	No	No
Sauce hot liquid ready made >12% fat	Emulsified sauces	100	per 100g	Saus warm vloeibaar kant-en-klaar >12% vet	Non-basic	2.9	0.1	611	1.5	0.2	195	807	1.2	18.8	34	0.2	0.09	1.5	0	0	0	7	0.06	0	0	4.3	1	3	NA	0.00531915	1	1	No	No	No	No
Shortbread	Sweet snacks	100	per 100g	Koekje zand-	Non-basic	10.9	0.1	334	22.5	1.4	475	1983	4.7	27	260	0.4	0.28	9.7	0	0.053	0	11	0.03	0.02	2.5	1.6	4	5	NA	0.0037037	1	4	No	No	No	No
Snack sausage roll w bread dough frozen prepared in oven	Main meals	100	per 100g	Broodje worsten- diepvries bereid in oven	Basic	7.6	0.2	402	3	0.9	369	1543	11	19	12	1.3	2.17	13.5	0.8	0.102	0	20	0.22	0.15	0.2	0.2	5	5	NA	0.0105263	4	5	Yes	No	No	No
Snack sausage roll w bread dough pastry	Main meals	100	per 100g	Broodje worsten-	Basic	8.7	0.3	655	2.9	0.9	382	1596	11.8	21.8	12	1.3	2.17	13.5	0.8	0.102	0	20	0.22	0.15	0.2	0.2	5	5	NA	0.0137615	4	5	Yes	No	No	No
Soft/hard roe fried	Fresh, frozen or processed seafood	100	per 100g	Kuit/hom gebakken	Basic	2.9	0.6	2120	0	0.2	262	1087	13.9	21.2	75	1	0	0	0	0	0	0	0	0	0	0	5	5	NA	0.0283019	5	5	Yes	No	No	No
Soup thickened no filling	Soups	100	per 100g	Soep gebonden z vulling	Basic	1.8	0.1	367	0.3	0.1	40	168	0.6	3	30	0.1	0.05	0.7	0.02	0.005	0	5	0	0.01	0	0.1	4	4	NA	0.0333333	5	5	Yes	No	Yes	No
Spiced cake Indonesian- Spekkoek	Sweet snacks	100	per 100g	Spekkoek	Non-basic	20.9	0.7	171	20.2	0.2	421	1749	5.3	33.3	414	0.9	0.65	22.3	0.65	0.048	0	31	0.04	0.14	0.7	2.5	5	5	NA	0.021021	5	5	Yes	No	No	No
Spring roll frozen unprepared	Savory snacks	100	per 100g	Loempia diepvries onbereid	Non-basic	1.2	0.3	400	2.5	1.3	152	642	6.1	4.5	9	1	0.73	13	0.17	0.085	5	34	0.09	0.08	0.4	1.2	2	3	1	0.0666667	5	5	Yes	No	Yes	No
Tarts filled w jam	Sweet snacks	100	per 100g	Koek m gelei/appelvulling	Non-basic	7.8	0.3	223	40.3	1.5	398	1673	3.3	13.3	54	1.1	0.45	7.5	0.02	0.023	1	32	0.04	0.04	0.1	1.7	3	4	NA	0.0225564	5	5	Yes	No	Yes	No
Tiramisu	Sweet snacks	100	per 100g	Tiramisu	Non-basic	5.5	0.1	75	21.7	0.7	248	1039	4.5	10.6	73	0.6	0.51	10.1	0.27	0.027	0	58	0.03	0.1	0.3	1.1	2	3	NA	0.00943396	1	2	No	No	No	No
Tuna in oil tinned	Fresh, frozen or processed seafood	100	per 100g	Tonijn in olie blik	Basic	1.4	0.1	393	0.1	0.1	206	862	27	10.8	6	1.6	1.1	5	5	0.51	0	12	0.02	0.12	2.1	3.5	2	2	NA	0.00925926	1	2	No	No	No	No
Tzatziki	Emulsified sauces	100	per 100g	Tzatziki	Non-basic	5.3	0.1	385	3	0.6	156	646	4	13.4	81	0.1	0.37	9.7	0.15	0.037	1	88	0.02	0.12	0	3.1	3	4	NA	0.00746269	1	3	No	No	No	No
Viandel unprepared Mora	Savory snacks	100	per 100g	Viandel onbereid Mora	Non-basic	7.6	0.4	1000	1	1.5	301	1251	9.5	21.3	1	0.7	0.99	9	0.11	0.114	1	12	0.08	0.09	0.2	1.6	5	5	2	0.0187793	4	5	Yes	No	No	No
Wafer w milk & hazelnuts Knoppers	Sweet snacks	100	per 100g	Wafel melk-hazelnootchocolade Knoppers	Non-basic	18.1	0.1	180	34.4	2.5	548	2285	8.8	33.3	16	1.5	0.88	23.4	0.4	0.096	1	98	0.1	0.16	0	3.4	4	5	NA	0.003003	1	4	No	No	No	No
Waffle penny-	Sweet snacks	100	per 100g	Wafel penny-	Non-basic	25.5	0.1	180	28	2	562	2337	5.8	38.5	51	1.5	0.73	12	0.14	0.042	0	53	0.08	0.12	0	2.3	5	5	NA	0.0025974	1	5	No	No	No	No
Waffle soft-/sugar-/flash-	Sweet snacks	100	per 100g	Wafel zachte/suiker-/flash-	Non-basic	11	0.3	297	36.4	0.9	493	2060	7.6	27.3	174	0.6	0.45	14.2	0.29	0.056	0	26	0.04	0.08	0.3	4	3	4	NA	0.010989	4	4	Yes	No	Yes	No
Waffle syrup av	Sweet snacks	100	per 100g	Wafel stroop- gem	Non-basic	10.1	0.2	256	36.7	1.6	473	1984	3.8	19.3	108	0.5	0.31	6.9	0	0.011	0	17	0.03	0.03	0.3	2.7	3	4	NA	0.0103627	4	4	Yes	No	Yes	No
Wheat sugar bread white	Bread	100	per 100g	Tarwesuikerbrood wit	Basic	1	0.1	361	28.5	2.6	305	1291	8	2.9	0	0.8	0.6	43.8	0	0.056	0	32	0.06	0.22	0	0.1	5	5	NA	0.0344828	5	5	Yes	No	No	No
				#N/A	0																								192		192	All	192	192	192	192
				#N/A	0																							1	38		119	Yes	61	20	34	19
				#N/A	0																							2	2		0	No	131	172	158	173
				#N/A	0																							3	0		0	All	1	1	1	1
				#N/A	0																							4	0		50	Yes	0.317708	0.104167	0.177083	0.0989583
				#N/A	0																							5	24		23	No	0.682292	0.895833	0.822917	0.901042
				#N/A	0
				#N/A	0
				#N/A	0
				#N/A	0
				#N/A	0
				#N/A	0
				#N/A	0
				#N/A	0
				#N/A	0
				#N/A	0
				#N/A	0
				#N/A	0
				#N/A	0
				#N/A	0
				#N/A	0
				#N/A	0																								#N/A		1	#N/A		No	#N/A	#N/A
				#N/A	0																								#N/A		1	#N/A		No	#N/A	#N/A
				#N/A	0																								#N/A		1	#N/A		No	#N/A	#N/A
				#N/A	0																										1	#N/A		No	#N/A	#N/A
				#N/A	0																										1	#N/A		No	#N/A	#N/A
				#N/A	0																										1	#N/A		No	#N/A	#N/A
				#N/A	0																										1	#N/A		No	#N/A	#N/A
				#N/A	0																										1	#N/A		No	#N/A	#N/A
				#N/A	0																										1	#N/A		No	#N/A	#N/A
				#N/A	0																										1	#N/A		No	#N/A	#N/A
				#N/A	0																										1	#N/A		No	#N/A	#N/A
				#N/A	0																										1	#N/A		No	#N/A	#N/A
				#N/A	0																										1	#N/A		No	#N/A	#N/A
				#N/A	0																										1	#N/A		No	#N/A	#N/A
				#N/A	0																										1	#N/A		No	#N/A	#N/A
				#N/A	0																										1	#N/A		No	#N/A	#N/A
				#N/A	0																										1	#N/A		No	#N/A	#N/A
				#N/A	0																										1	#N/A		No	#N/A	#N/A
				#N/A	0																										1	#N/A		No	#N/A	#N/A
				#N/A	0																										1	#N/A		No	#N/A	#N/A
				#N/A	0																										1	#N/A		No	#N/A	#N/A
				#N/A	0																										1	#N/A		No	#N/A	#N/A
				#N/A	0																										1	#N/A		No	#N/A	#N/A
				#N/A	0																										1	#N/A		No	#N/A	#N/A
				#N/A	0																										1	#N/A		No	#N/A	#N/A
				#N/A	0																										1	#N/A		No	#N/A	#N/A
				#N/A	0																										1	#N/A		No	#N/A	#N/A
				#N/A	0																										1	#N/A		No	#N/A	#N/A
				#N/A	0																										1	#N/A		No	#N/A	#N/A
				#N/A	0																										1	#N/A		No	#N/A	#N/A
				#N/A	0																										1	#N/A		No	#N/A	#N/A
				#N/A	0																										1	#N/A		No	#N/A	#N/A
				#N/A	0																										1	#N/A		No	#N/A	#N/A
				#N/A	0																										1	#N/A		No	#N/A	#N/A
				#N/A	0																										1	#N/A		No	#N/A	#N/A
				#N/A	0																										1	#N/A		No	#N/A	#N/A
				#N/A	0																										1	#N/A		No	#N/A	#N/A
				#N/A	0																										1	#N/A		No	#N/A	#N/A
				#N/A	0																										1	#N/A		No	#N/A	#N/A
				#N/A	0																										1	#N/A		No	#N/A	#N/A
				#N/A	0																										1	#N/A		No	#N/A	#N/A
				#N/A	0																										1	#N/A		No	#N/A	#N/A
				#N/A	0																										1	#N/A		No	#N/A	#N/A
				#N/A	0																										1	#N/A		No	#N/A	#N/A
				#N/A	0																										1	#N/A		No	#N/A	#N/A
				#N/A	0																										1	#N/A		No	#N/A	#N/A
				#N/A	0																										1	#N/A		No	#N/A	#N/A
				#N/A	0																										1	#N/A		No	#N/A	#N/A
				#N/A	0																										1	#N/A		No	#N/A	#N/A
				#N/A	0																										1	#N/A		No	#N/A	#N/A
				#N/A	0																										1	#N/A		No	#N/A	#N/A
				#N/A	0																										1	#N/A		No	#N/A	#N/A
				#N/A	0																										1	#N/A		No	#N/A	#N/A
				#N/A	0																										1	#N/A		No	#N/A	#N/A
				#N/A	0																										1	#N/A		No	#N/A	#N/A
				#N/A	0																										1	#N/A		No	#N/A	#N/A
				#N/A	0																										1	#N/A		No	#N/A	#N/A
				#N/A	0																										1	#N/A		No	#N/A	#N/A
				#N/A	0																										1	#N/A		No	#N/A	#N/A
				#N/A	0																										1	#N/A		No	#N/A	#N/A
				#N/A	0																										1	#N/A		No	#N/A	#N/A
				#N/A	0																										1	#N/A		No	#N/A	#N/A
				#N/A	0																										1	#N/A		No	#N/A	#N/A
				#N/A	0																										1	#N/A		No	#N/A	#N/A
				#N/A	0																										1	#N/A		No	#N/A	#N/A
				#N/A	0																										1	#N/A		No	#N/A	#N/A
				#N/A	0																										1	#N/A		No	#N/A	#N/A
				#N/A	0																										1	#N/A		No	#N/A	#N/A
				#N/A	0																										1	#N/A		No	#N/A	#N/A
				#N/A	0																										1	#N/A		No	#N/A	#N/A
				#N/A	0																										1	#N/A		No	#N/A	#N/A
				#N/A	0																										1	#N/A		No	#N/A	#N/A
				#N/A	0																										1	#N/A		No	#N/A	#N/A
				#N/A	0																										1	#N/A		No	#N/A	#N/A
				#N/A	0																										1	#N/A		No	#N/A	#N/A
				#N/A	0																										1	#N/A		No	#N/A	#N/A
				#N/A	0																										1	#N/A		No	#N/A	#N/A
				#N/A	0																										1	#N/A		No	#N/A	#N/A
				#N/A	0																										1	#N/A		No	#N/A	#N/A
				#N/A	0																										1	#N/A		No	#N/A	#N/A
				#N/A	0																										1	#N/A		No	#N/A	#N/A
				#N/A	0																										1	#N/A		No	#N/A	#N/A
				#N/A	0																										1	#N/A		No	#N/A	#N/A
				#N/A	0																										1	#N/A		No	#N/A	#N/A
				#N/A	0																										1	#N/A		No	#N/A	#N/A
				#N/A	0																										1	#N/A		No	#N/A	#N/A
				#N/A	0																										1	#N/A		No	#N/A	#N/A
				#N/A	0																										1	#N/A		No	#N/A	#N/A
				#N/A	0																										1	#N/A		No	#N/A	#N/A
				#N/A	0																										1	#N/A		No	#N/A	#N/A
				#N/A	0																										1	#N/A		No	#N/A	#N/A
				#N/A	0																										1	#N/A		No	#N/A	#N/A
				#N/A	0																										1	#N/A		No	#N/A	#N/A
				#N/A	0																										1	#N/A		No	#N/A	#N/A
				#N/A	0																										1	#N/A		No	#N/A	#N/A
				#N/A	0																										1	#N/A		No	#N/A	#N/A
				#N/A	0																										1	#N/A		No	#N/A	#N/A
				#N/A	0																										1	#N/A		No	#N/A	#N/A
				#N/A	0																										1	#N/A		No	#N/A	#N/A
				#N/A	0																										1	#N/A		No	#N/A	#N/A
				#N/A	0																										1	#N/A		No	#N/A	#N/A
				#N/A	0																										1	#N/A		No	#N/A	#N/A
				#N/A	0																										1	#N/A		No	#N/A	#N/A
				#N/A	0																										1	#N/A		No	#N/A	#N/A
				#N/A	0																										1	#N/A		No	#N/A	#N/A
				#N/A	0																										1	#N/A		No	#N/A	#N/A
				#N/A	0																										1	#N/A		No	#N/A	#N/A
				#N/A	0																										1	#N/A		No	#N/A	#N/A
				#N/A	0																										1	#N/A		No	#N/A	#N/A
				#N/A	0																										1	#N/A		No	#N/A	#N/A
				#N/A	0																										1	#N/A		No	#N/A	#N/A
				#N/A	0																										1	#N/A		No	#N/A	#N/A
				#N/A	0																										1	#N/A		No	#N/A	#N/A
				#N/A	0																										1	#N/A		No	#N/A	#N/A
				#N/A	0																										1	#N/A		No	#N/A	#N/A
				#N/A	0																										1	#N/A		No	#N/A	#N/A
				#N/A	0																										1	#N/A		No	#N/A	#N/A
				#N/A	0																										1	#N/A		No	#N/A	#N/A
				#N/A	0																										1	#N/A		No	#N/A	#N/A
				#N/A	0																										1	#N/A		No	#N/A	#N/A
				#N/A	0																										1	#N/A		No	#N/A	#N/A
				#N/A	0																										1	#N/A		No	#N/A	#N/A
				#N/A	0																										1	#N/A		No	#N/A	#N/A
				#N/A	0																										1	#N/A		No	#N/A	#N/A
				#N/A	0																										1	#N/A		No	#N/A	#N/A
				#N/A	0																										1	#N/A		No	#N/A	#N/A
				#N/A	0																										1	#N/A		No	#N/A	#N/A
				#N/A	0																										1	#N/A		No	#N/A	#N/A
				#N/A	0																										1	#N/A		No	#N/A	#N/A
				#N/A	0																										1	#N/A		No	#N/A	#N/A
				#N/A	0																										1	#N/A		No	#N/A	#N/A
				#N/A	0																										1	#N/A		No	#N/A	#N/A
				#N/A	0																										1	#N/A		No	#N/A	#N/A
				#N/A	0																										1	#N/A		No	#N/A	#N/A
				#N/A	0																										1	#N/A		No	#N/A	#N/A
				#N/A	0																										1	#N/A		No	#N/A	#N/A
				#N/A	0																										1	#N/A		No	#N/A	#N/A
				#N/A	0																										1	#N/A		No	#N/A	#N/A
				#N/A	0																										1	#N/A		No	#N/A	#N/A
				#N/A	0																										1	#N/A		No	#N/A	#N/A
				#N/A	0																										1	#N/A		No	#N/A	#N/A
				#N/A	0																										1	#N/A		No	#N/A	#N/A
				#N/A	0																										1	#N/A		No	#N/A	#N/A
				#N/A	0																										1	#N/A		No	#N/A	#N/A
				#N/A	0																										1	#N/A		No	#N/A	#N/A
				#N/A	0																										1	#N/A		No	#N/A	#N/A
				#N/A	0																										1	#N/A		No	#N/A	#N/A
				#N/A	0																										1	#N/A		No	#N/A	#N/A
				#N/A	0																										1	#N/A		No	#N/A	#N/A
				#N/A	0																										1	#N/A		No	#N/A	#N/A
				#N/A	0																										1	#N/A		No	#N/A	#N/A
				#N/A	0																										1	#N/A		No	#N/A	#N/A
				#N/A	0																										1	#N/A		No	#N/A	#N/A
				#N/A	0																										1	#N/A		No	#N/A	#N/A
				#N/A	0																										1	#N/A		No	#N/A	#N/A
				#N/A	0																										1	#N/A		No	#N/A	#N/A
				#N/A	0																										1	#N/A		No	#N/A	#N/A
				#N/A	0																										1	#N/A		No	#N/A	#N/A
				#N/A	0																										1	#N/A		No	#N/A	#N/A
				#N/A	0																										1	#N/A		No	#N/A	#N/A
				#N/A	0																										1	#N/A		No	#N/A	#N/A
				#N/A	0																										1	#N/A		No	#N/A	#N/A
				#N/A	0																										1	#N/A		No	#N/A	#N/A
				#N/A	0																										1	#N/A		No	#N/A	#N/A
				#N/A	0																										1	#N/A		No	#N/A	#N/A
				#N/A	0																										1	#N/A		No	#N/A	#N/A
				#N/A	0																										1	#N/A		No	#N/A	#N/A
				#N/A	0																										1	#N/A		No	#N/A	#N/A
				#N/A	0																										1	#N/A		No	#N/A	#N/A
				#N/A	0																										1	#N/A		No	#N/A	#N/A
				#N/A	0																										1	#N/A		No	#N/A	#N/A
				#N/A	0																										1	#N/A		No	#N/A	#N/A
				#N/A	0																										1	#N/A		No	#N/A	#N/A
				#N/A	0																										1	#N/A		No	#N/A	#N/A
				#N/A	0																										1	#N/A		No	#N/A	#N/A
				#N/A	0																										1	#N/A		No	#N/A	#N/A
				#N/A	0																										1	#N/A		No	#N/A	#N/A
				#N/A	0																										1	#N/A		No	#N/A	#N/A
				#N/A	0																										1	#N/A		No	#N/A	#N/A
				#N/A	0																										1	#N/A		No	#N/A	#N/A
				#N/A	0																										1	#N/A		No	#N/A	#N/A
				#N/A	0																										1	#N/A		No	#N/A	#N/A
				#N/A	0																										1	#N/A		No	#N/A	#N/A
				#N/A	0																										1	#N/A		No	#N/A	#N/A
				#N/A	0																										1	#N/A		No	#N/A	#N/A
				#N/A	0																										1	#N/A		No	#N/A	#N/A
				#N/A	0																										1	#N/A		No	#N/A	#N/A
				#N/A	0																										1	#N/A		No	#N/A	#N/A
				#N/A	0																										1	#N/A		No	#N/A	#N/A
				#N/A	0																										1	#N/A		No	#N/A	#N/A
				#N/A	0																										1	#N/A		No	#N/A	#N/A
				#N/A	0																										1	#N/A		No	#N/A	#N/A
				#N/A	0																										1	#N/A		No	#N/A	#N/A
				#N/A	0																										1	#N/A		No	#N/A	#N/A
	Beverages	100	#N/A	#N/A	Non-basic																										1	#N/A		No	#N/A	#N/A
	Beverages	100	#N/A	#N/A	Non-basic																										1	#N/A		No	#N/A	#N/A
	Beverages	100	#N/A	#N/A	Non-basic																										1	#N/A		No	#N/A	#N/A
	Beverages	100	#N/A	#N/A	Non-basic																										1	#N/A		No	#N/A	#N/A
	Beverages	100	#N/A	#N/A	Non-basic																										1	#N/A		No	#N/A	#N/A
	Beverages	100	#N/A	#N/A	Non-basic																										1	#N/A		No	#N/A	#N/A
	Beverages	100	#N/A	#N/A	Non-basic																										1	#N/A		No	#N/A	#N/A
	Beverages	100	#N/A	#N/A	Non-basic																										1	#N/A		No	#N/A	#N/A
	Beverages	100	#N/A	#N/A	Non-basic																										1	#N/A		No	#N/A	#N/A
	Beverages	100	#N/A	#N/A	Non-basic																										1	#N/A		No	#N/A	#N/A
	Beverages	100	#N/A	#N/A	Non-basic																										1	#N/A		No	#N/A	#N/A
	Beverages	100	#N/A	#N/A	Non-basic																										1	#N/A		No	#N/A	#N/A
	Beverages	100	#N/A	#N/A	Non-basic																										1	#N/A		No	#N/A	#N/A
	Beverages	100	#N/A	#N/A	Non-basic																										1	#N/A		No	#N/A	#N/A
	Beverages	100	#N/A	#N/A	Non-basic																										1	#N/A		No	#N/A	#N/A
	Beverages	100	#N/A	#N/A	Non-basic																										1	#N/A		No	#N/A	#N/A
	Beverages	100	#N/A	#N/A	Non-basic																										1	#N/A		No	#N/A	#N/A
	Beverages	100	#N/A	#N/A	Non-basic																										1	#N/A		No	#N/A	#N/A
	Beverages	100	#N/A	#N/A	Non-basic																										1	#N/A		No	#N/A	#N/A
	Beverages	100	#N/A	#N/A	Non-basic																										1	#N/A		No	#N/A	#N/A
	Beverages	100	#N/A	#N/A	Non-basic																										1	#VALUE!		No	#VALUE!	#VALUE!
	Beverages	100	#N/A	#N/A	Non-basic																										1	#VALUE!		No	#VALUE!	#VALUE!
	Beverages	100	#N/A	#N/A	Non-basic																										1	#VALUE!		No	#VALUE!	#VALUE!
	Beverages	100	#N/A	#N/A	Non-basic																										1	#VALUE!		No	#VALUE!	#VALUE!
	Beverages	100	#N/A	#N/A	Non-basic																										1	#VALUE!		No	#VALUE!	#VALUE!
	Beverages	100	#N/A	#N/A	Non-basic																										1	#VALUE!		No	#VALUE!	#VALUE!
	Beverages	100	#N/A	#N/A	Non-basic																										1	#VALUE!		No	#VALUE!	#VALUE!
	Beverages	100	#N/A	#N/A	Non-basic																										1	#VALUE!		No	#VALUE!	#VALUE!
	Beverages	100	#N/A	#N/A	Non-basic																										1	#VALUE!		No	#VALUE!	#VALUE!
	Beverages	100	#N/A	#N/A	Non-basic																										1	#VALUE!		No	#VALUE!	#VALUE!
	Beverages	100	#N/A	#N/A	Non-basic																										1	#VALUE!		No	#VALUE!	#VALUE!
	Beverages	100	#N/A	#N/A	Non-basic																										1	#VALUE!		No	#VALUE!	#VALUE!
	Beverages	100	#N/A	#N/A	Non-basic																										1	#VALUE!		No	#VALUE!	#VALUE!
	Beverages	100	#N/A	#N/A	Non-basic																										1	#VALUE!		No	#VALUE!	#VALUE!
	Beverages	100	#N/A	#N/A	Non-basic																										1	#VALUE!		No	#VALUE!	#VALUE!
	Beverages	100	#N/A	#N/A	Non-basic																										1	#VALUE!		No	#VALUE!	#VALUE!
	Beverages	100	#N/A	#N/A	Non-basic																										1	#VALUE!		No	#VALUE!	#VALUE!
	Beverages	100	#N/A	#N/A	Non-basic																										1	#VALUE!		No	#VALUE!	#VALUE!
	Beverages	100	#N/A	#N/A	Non-basic																										1	#VALUE!		No	#VALUE!	#VALUE!
	Beverages	100	#N/A	#N/A	Non-basic																										1	#VALUE!		No	#VALUE!	#VALUE!
	Beverages	100	#N/A	#N/A	Non-basic																										1	#VALUE!		No	#VALUE!	#VALUE!
	Beverages	100	#N/A	#N/A	Non-basic																										1	#VALUE!		No	#VALUE!	#VALUE!
	Beverages	100	#N/A	#N/A	Non-basic																										1	#VALUE!		No	#VALUE!	#VALUE!
	Beverages	100	#N/A	#N/A	Non-basic																										1	#VALUE!		No	#VALUE!	#VALUE!
	Beverages	100	#N/A	#N/A	Non-basic																										1	#VALUE!		No	#VALUE!	#VALUE!
	Beverages	100	#N/A	#N/A	Non-basic																										1	#VALUE!		No	#VALUE!	#VALUE!
	Beverages	100	#N/A	#N/A	Non-basic																										1	#VALUE!		No	#VALUE!	#VALUE!
	Beverages	100	#N/A	#N/A	Non-basic																										1	#VALUE!		No	#VALUE!	#VALUE!
	Beverages	100	#N/A	#N/A	Non-basic																										1	#VALUE!		No	#VALUE!	#VALUE!
	Beverages	100	#N/A	#N/A	Non-basic																										1	#VALUE!		No	#VALUE!	#VALUE!
	Beverages	100	#N/A	#N/A	Non-basic																										1	#VALUE!		No	#VALUE!	#VALUE!
	Beverages	100	#N/A	#N/A	Non-basic																										1	#VALUE!		No	#VALUE!	#VALUE!
	Beverages	100	#N/A	#N/A	Non-basic																										1	#VALUE!		No	#VALUE!	#VALUE!
	Beverages	100	#N/A	#N/A	Non-basic																										1	#VALUE!		No	#VALUE!	#VALUE!
	Beverages	100	#N/A	#N/A	Non-basic																										1	#VALUE!		No	#VALUE!	#VALUE!
	Beverages	100	#N/A	#N/A	Non-basic																										1	#VALUE!		No	#VALUE!	#VALUE!
	Beverages	100	#N/A	#N/A	Non-basic																										1	#VALUE!		No	#VALUE!	#VALUE!
	Beverages	100	#N/A	#N/A	Non-basic																										1	#VALUE!		No	#VALUE!	#VALUE!
	Beverages	100	#N/A	#N/A	Non-basic																										1	#VALUE!		No	#VALUE!	#VALUE!
	Beverages	100	#N/A	#N/A	Non-basic																										1	#VALUE!		No	#VALUE!	#VALUE!
	Beverages	100	#N/A	#N/A	Non-basic																										1	#VALUE!		No	#VALUE!	#VALUE!
	Beverages	100	#N/A	#N/A	Non-basic																										1	#VALUE!		No	#VALUE!	#VALUE!
	Beverages	100	#N/A	#N/A	Non-basic																										1	#VALUE!		No	#VALUE!	#VALUE!
	Beverages	100	#N/A	#N/A	Non-basic																										1	#VALUE!		No	#VALUE!	#VALUE!
	Beverages	100	#N/A	#N/A	Non-basic																										1	#VALUE!		No	#VALUE!	#VALUE!
	Beverages	100	#N/A	#N/A	Non-basic																										1	#VALUE!		No	#VALUE!	#VALUE!
	Beverages	100	#N/A	#N/A	Non-basic																										1	#VALUE!		No	#VALUE!	#VALUE!
	Beverages	100	#N/A	#N/A	Non-basic																										1	#VALUE!		No	#VALUE!	#VALUE!
	Beverages	100	#N/A	#N/A	Non-basic																										1	#VALUE!		No	#VALUE!	#VALUE!
	Beverages	100	#N/A	#N/A	Non-basic																										1	#VALUE!		No	#VALUE!	#VALUE!
	Beverages	100	#N/A	#N/A	Non-basic																										1	#VALUE!		No	#VALUE!	#VALUE!
	Beverages	100	#N/A	#N/A	Non-basic																										1	#VALUE!		No	#VALUE!	#VALUE!
	Beverages	100	#N/A	#N/A	Non-basic																										1	#VALUE!		No	#VALUE!	#VALUE!
	Beverages	100	#N/A	#N/A	Non-basic																										1	#VALUE!		No	#VALUE!	#VALUE!
	Beverages	100	#N/A	#N/A	Non-basic																										1	#VALUE!		No	#VALUE!	#VALUE!
	Beverages	100	#N/A	#N/A	Non-basic																										1	#VALUE!		No	#VALUE!	#VALUE!
	Beverages	100	#N/A	#N/A	Non-basic																										1	#VALUE!		No	#VALUE!	#VALUE!
	Beverages	100	#N/A	#N/A	Non-basic																										1	#VALUE!		No	#VALUE!	#VALUE!
	Beverages	100	#N/A	#N/A	Non-basic																										1	#VALUE!		No	#VALUE!	#VALUE!
	Beverages	100	#N/A	#N/A	Non-basic																										1	#VALUE!		No	#VALUE!	#VALUE!
	Beverages	100	#N/A	#N/A	Non-basic																										1	#VALUE!		No	#VALUE!	#VALUE!
	Beverages	100	#N/A	#N/A	Non-basic																										1	#VALUE!		No	#VALUE!	#VALUE!
	Beverages	100	#N/A	#N/A	Non-basic																										1	#VALUE!		No	#VALUE!	#VALUE!
	Beverages	100	#N/A	#N/A	Non-basic																										1	#VALUE!		No	#VALUE!	#VALUE!
	Beverages	100	#N/A	#N/A	Non-basic																										1	#VALUE!		No	#VALUE!	#VALUE!
	Beverages	100	#N/A	#N/A	Non-basic																										1	#VALUE!		No	#VALUE!	#VALUE!
	Beverages	100	#N/A	#N/A	Non-basic																										1	#VALUE!		No	#VALUE!	#VALUE!
	Beverages	100	#N/A	#N/A	Non-basic																										1	#VALUE!		No	#VALUE!	#VALUE!
	Beverages	100	#N/A	#N/A	Non-basic																										1	#VALUE!		No	#VALUE!	#VALUE!
	Beverages	100	#N/A	#N/A	Non-basic																										1	#VALUE!		No	#VALUE!	#VALUE!
	Beverages	100	#N/A	#N/A	Non-basic																										1	#VALUE!		No	#VALUE!	#VALUE!
	Beverages	100	#N/A	#N/A	Non-basic																										1	#VALUE!		No	#VALUE!	#VALUE!
	Beverages	100	#N/A	#N/A	Non-basic																										1	#VALUE!		No	#VALUE!	#VALUE!
	Beverages	100	#N/A	#N/A	Non-basic																										1	#VALUE!		No	#VALUE!	#VALUE!
	Beverages	100	#N/A	#N/A	Non-basic																										1	#VALUE!		No	#VALUE!	#VALUE!
	Beverages	100	#N/A	#N/A	Non-basic																										1	#VALUE!		No	#VALUE!	#VALUE!
	Beverages	100	#N/A	#N/A	Non-basic																										1	#VALUE!		No	#VALUE!	#VALUE!
	Beverages	100	#N/A	#N/A	Non-basic																										1	#VALUE!		No	#VALUE!	#VALUE!
	Beverages	100	#N/A	#N/A	Non-basic																										1	#VALUE!		No	#VALUE!	#VALUE!
	Beverages	100	#N/A	#N/A	Non-basic																										1	#VALUE!		No	#VALUE!	#VALUE!
	Beverages	100	#N/A	#N/A	Non-basic																										1	#VALUE!		No	#VALUE!	#VALUE!
	Beverages	100	#N/A	#N/A	Non-basic																										1	#VALUE!		No	#VALUE!	#VALUE!
	Beverages	100	#N/A	#N/A	Non-basic																										1	#VALUE!		No	#VALUE!	#VALUE!
	Beverages	100	#N/A	#N/A	Non-basic																										1	#VALUE!		No	#VALUE!	#VALUE!
	Beverages	100	#N/A	#N/A	Non-basic																										1	#VALUE!		No	#VALUE!	#VALUE!
	Beverages	100	#N/A	#N/A	Non-basic																										1	#VALUE!		No	#VALUE!	#VALUE!
	Beverages	100	#N/A	#N/A	Non-basic																										1	#VALUE!		No	#VALUE!	#VALUE!
	Beverages	100	#N/A	#N/A	Non-basic																										1	#VALUE!		No	#VALUE!	#VALUE!
	Beverages	100	#N/A	#N/A	Non-basic																										1	#VALUE!		No	#VALUE!	#VALUE!
	Beverages	100	#N/A	#N/A	Non-basic																										1	#VALUE!		No	#VALUE!	#VALUE!
	Beverages	100	#N/A	#N/A	Non-basic																										1	#VALUE!		No	#VALUE!	#VALUE!
	Beverages	100	#N/A	#N/A	Non-basic																										1	#VALUE!		No	#VALUE!	#VALUE!
	Beverages	100	#N/A	#N/A	Non-basic																										1	#VALUE!		No	#VALUE!	#VALUE!
	Beverages	100	#N/A	#N/A	Non-basic																										1	#VALUE!		No	#VALUE!	#VALUE!
	Beverages	100	#N/A	#N/A	Non-basic																										1	#VALUE!		No	#VALUE!	#VALUE!
	Beverages	100	#N/A	#N/A	Non-basic																										1	#VALUE!		No	#VALUE!	#VALUE!
	Beverages	100	#N/A	#N/A	Non-basic																										1	#VALUE!		No	#VALUE!	#VALUE!
	Beverages	100	#N/A	#N/A	Non-basic																										1	#VALUE!		No	#VALUE!	#VALUE!
	Beverages	100	#N/A	#N/A	Non-basic																										1	#VALUE!		No	#VALUE!	#VALUE!
	Beverages	100	#N/A	#N/A	Non-basic																										1	#VALUE!		No	#VALUE!	#VALUE!
	Beverages	100	#N/A	#N/A	Non-basic																										1	#VALUE!		No	#VALUE!	#VALUE!
	Beverages	100	#N/A	#N/A	Non-basic																										1	#VALUE!		No	#VALUE!	#VALUE!
	Beverages	100	#N/A	#N/A	Non-basic																										1	#VALUE!		No	#VALUE!	#VALUE!
	Beverages	100	#N/A	#N/A	Non-basic																										1	#VALUE!		No	#VALUE!	#VALUE!
	Beverages	100	#N/A	#N/A	Non-basic																										1	#VALUE!		No	#VALUE!	#VALUE!
	Beverages	100	#N/A	#N/A	Non-basic																										1	#VALUE!		No	#VALUE!	#VALUE!
	Beverages	100	#N/A	#N/A	Non-basic																										1	#VALUE!		No	#VALUE!	#VALUE!
	Beverages	100	#N/A	#N/A	Non-basic																										1	#VALUE!		No	#VALUE!	#VALUE!
	Beverages	100	#N/A	#N/A	Non-basic																										1	#VALUE!		No	#VALUE!	#VALUE!
	Beverages	100	#N/A	#N/A	Non-basic																										1	#VALUE!		No	#VALUE!	#VALUE!
	Beverages	100	#N/A	#N/A	Non-basic																										1	#VALUE!		No	#VALUE!	#VALUE!
	Beverages	100	#N/A	#N/A	Non-basic																										1	#VALUE!		No	#VALUE!	#VALUE!
	Beverages	100	#N/A	#N/A	Non-basic																										1	#VALUE!		No	#VALUE!	#VALUE!
	Beverages	100	#N/A	#N/A	Non-basic																										1	#VALUE!		No	#VALUE!	#VALUE!
	Beverages	100	#N/A	#N/A	Non-basic																										1	#VALUE!		No	#VALUE!	#VALUE!
	Beverages	100	#N/A	#N/A	Non-basic																										1	#VALUE!		No	#VALUE!	#VALUE!
	Beverages	100	#N/A	#N/A	Non-basic																										1	#VALUE!		No	#VALUE!	#VALUE!
	Beverages	100	#N/A	#N/A	Non-basic																										1	#VALUE!		No	#VALUE!	#VALUE!
	Beverages	100	#N/A	#N/A	Non-basic																										1	#VALUE!		No	#VALUE!	#VALUE!
	Beverages	100	#N/A	#N/A	Non-basic																										1	#VALUE!		No	#VALUE!	#VALUE!
	Beverages	100	#N/A	#N/A	Non-basic																										1	#VALUE!		No	#VALUE!	#VALUE!
	Beverages	100	#N/A	#N/A	Non-basic																										1	#VALUE!		No	#VALUE!	#VALUE!
	Beverages	100	#N/A	#N/A	Non-basic																										1	#VALUE!		No	#VALUE!	#VALUE!
	Beverages	100	#N/A	#N/A	Non-basic																										1	#VALUE!		No	#VALUE!	#VALUE!
	Beverages	100	#N/A	#N/A	Non-basic																										1	#VALUE!		No	#VALUE!	#VALUE!
	Beverages	100	#N/A	#N/A	Non-basic																										1	#VALUE!		No	#VALUE!	#VALUE!
	Beverages	100	#N/A	#N/A	Non-basic																										1	#VALUE!		No	#VALUE!	#VALUE!
	Beverages	100	#N/A	#N/A	Non-basic																										1	#VALUE!		No	#VALUE!	#VALUE!
	Beverages	100	#N/A	#N/A	Non-basic																									#VALUE!	#VALUE!	#VALUE!	#VALUE!	No	#VALUE!	#VALUE!
	Beverages	100	#N/A	#N/A	Non-basic																									#VALUE!	#VALUE!	#VALUE!	#VALUE!	No	#VALUE!	#VALUE!
	Beverages	100	#N/A	#N/A	Non-basic																									#VALUE!	#VALUE!	#VALUE!	#VALUE!	No	#VALUE!	#VALUE!
	Beverages	100	#N/A	#N/A	Non-basic																									#VALUE!	#VALUE!	#VALUE!	#VALUE!	No	#VALUE!	#VALUE!
	Beverages	100	#N/A	#N/A	Non-basic																									#VALUE!	#VALUE!	#VALUE!	#VALUE!	No	#VALUE!	#VALUE!
	Beverages	100	#N/A	#N/A	Non-basic																									#VALUE!	#VALUE!	#VALUE!	#VALUE!	No	#VALUE!	#VALUE!
	Beverages	100	#N/A	#N/A	Non-basic																									#VALUE!	#VALUE!	#VALUE!	#VALUE!	No	#VALUE!	#VALUE!
	Beverages	100	#N/A	#N/A	Non-basic																									#VALUE!	#VALUE!	#VALUE!	#VALUE!	No	#VALUE!	#VALUE!
	Beverages	100	#N/A	#N/A	Non-basic																									#VALUE!	#VALUE!	#VALUE!	#VALUE!	No	#VALUE!	#VALUE!
	Beverages	100	#N/A	#N/A	Non-basic																									#VALUE!	#VALUE!	#VALUE!	#VALUE!	No	#VALUE!	#VALUE!
	Beverages	100	#N/A	#N/A	Non-basic																									#VALUE!	#VALUE!	#VALUE!	#VALUE!	No	#VALUE!	#VALUE!
	Beverages	100	#N/A	#N/A	Non-basic																									#VALUE!	#VALUE!	#VALUE!	#VALUE!	No	#VALUE!	#VALUE!
	Beverages	100	#N/A	#N/A	Non-basic																									#VALUE!	#VALUE!	#VALUE!	#VALUE!	No	#VALUE!	#VALUE!
	Beverages	100	#N/A	#N/A	Non-basic																									#VALUE!	#VALUE!	#VALUE!	#VALUE!	No	#VALUE!	#VALUE!
	Beverages	100	#N/A	#N/A	Non-basic																									#VALUE!	#VALUE!	#VALUE!	#VALUE!	No	#VALUE!	#VALUE!
	Beverages	100	#N/A	#N/A	Non-basic																									#VALUE!	#VALUE!	#VALUE!	#VALUE!	No	#VALUE!	#VALUE!
	Beverages	100	#N/A	#N/A	Non-basic																									#VALUE!	#VALUE!	#VALUE!	#VALUE!	No	#VALUE!	#VALUE!
	Beverages	100	#N/A	#N/A	Non-basic																									#VALUE!	#VALUE!	#VALUE!	#VALUE!	No	#VALUE!	#VALUE!
	Beverages	100	#N/A	#N/A	Non-basic																									#VALUE!	#VALUE!	#VALUE!	#VALUE!	No	#VALUE!	#VALUE!
	Beverages	100	#N/A	#N/A	Non-basic																									#VALUE!	#VALUE!	#VALUE!	#VALUE!	No	#VALUE!	#VALUE!
	Beverages	100	#N/A	#N/A	Non-basic																									#VALUE!	#VALUE!	#VALUE!	#VALUE!	No	#VALUE!	#VALUE!
	Beverages	100	#N/A	#N/A	Non-basic																									#VALUE!	#VALUE!	#VALUE!	#VALUE!	No	#VALUE!	#VALUE!
	Beverages	100	#N/A	#N/A	Non-basic																									#VALUE!	#VALUE!	#VALUE!	#VALUE!	No	#VALUE!	#VALUE!
	Beverages	100	#N/A	#N/A	Non-basic																									#VALUE!	#VALUE!	#VALUE!	#VALUE!	No	#VALUE!	#VALUE!
	Beverages	100	#N/A	#N/A	Non-basic																									#VALUE!	#VALUE!	#VALUE!	#VALUE!	No	#VALUE!	#VALUE!
	Beverages	100	#N/A	#N/A	Non-basic																									#VALUE!	#VALUE!	#VALUE!	#VALUE!	No	#VALUE!	#VALUE!
	Beverages	100	#N/A	#N/A	Non-basic																									#VALUE!	#VALUE!	#VALUE!	#VALUE!	No	#VALUE!	#VALUE!
	Beverages	100	#N/A	#N/A	Non-basic																									#VALUE!	#VALUE!	#VALUE!	#VALUE!	No	#VALUE!	#VALUE!
	Beverages	100	#N/A	#N/A	Non-basic																									#VALUE!	#VALUE!	#VALUE!	#VALUE!	No	#VALUE!	#VALUE!
	Beverages	100	#N/A	#N/A	Non-basic																									#VALUE!	#VALUE!	#VALUE!	#VALUE!	No	#VALUE!	#VALUE!
	Beverages	100	#N/A	#N/A	Non-basic																									#VALUE!	#VALUE!	#VALUE!	#VALUE!	No	#VALUE!	#VALUE!
	Beverages	100	#N/A	#N/A	Non-basic																									#VALUE!	#VALUE!	#VALUE!	#VALUE!	No	#VALUE!	#VALUE!
	Beverages	100	#N/A	#N/A	Non-basic																									#VALUE!	#VALUE!	#VALUE!	#VALUE!	No	#VALUE!	#VALUE!
	Beverages	100	#N/A	#N/A	Non-basic																									#VALUE!	#VALUE!	#VALUE!	#VALUE!	No	#VALUE!	#VALUE!
	Beverages	100	#N/A	#N/A	Non-basic																									#VALUE!	#VALUE!	#VALUE!	#VALUE!	No	#VALUE!	#VALUE!
	Beverages	100	#N/A	#N/A	Non-basic																									#VALUE!	#VALUE!	#VALUE!	#VALUE!	No	#VALUE!	#VALUE!
	Beverages	100	#N/A	#N/A	Non-basic																									#VALUE!	#VALUE!	#VALUE!	#VALUE!	No	#VALUE!	#VALUE!
	Beverages	100	#N/A	#N/A	Non-basic																									#VALUE!	#VALUE!	#VALUE!	#VALUE!	No	#VALUE!	#VALUE!
	Beverages	100	#N/A	#N/A	Non-basic																									#VALUE!	#VALUE!	#VALUE!	#VALUE!	No	#VALUE!	#VALUE!
	Beverages	100	#N/A	#N/A	Non-basic																									#VALUE!	#VALUE!	#VALUE!	#VALUE!	No	#VALUE!	#VALUE!
	Beverages	100	#N/A	#N/A	Non-basic																									#VALUE!	#VALUE!	#VALUE!	#VALUE!	No	#VALUE!	#VALUE!
	Beverages	100	#N/A	#N/A	Non-basic																									#VALUE!	#VALUE!	#VALUE!	#VALUE!	No	#VALUE!	#VALUE!
	Beverages	100	#N/A	#N/A	Non-basic																									#VALUE!	#VALUE!	#VALUE!	#VALUE!	No	#VALUE!	#VALUE!
	Beverages	100	#N/A	#N/A	Non-basic																									#VALUE!	#VALUE!	#VALUE!	#VALUE!	No	#VALUE!	#VALUE!
	Beverages	100	#N/A	#N/A	Non-basic																									#VALUE!	#VALUE!	#VALUE!	#VALUE!	No	#VALUE!	#VALUE!
	Beverages	100	#N/A	#N/A	Non-basic																									#VALUE!	#VALUE!	#VALUE!	#VALUE!	No	#VALUE!	#VALUE!
	Beverages	100	#N/A	#N/A	Non-basic																									#VALUE!	#VALUE!	#VALUE!	#VALUE!	No	#VALUE!	#VALUE!
	Beverages	100	#N/A	#N/A	Non-basic																									#VALUE!	#VALUE!	#VALUE!	#VALUE!	No	#VALUE!	#VALUE!
	Beverages	100	#N/A	#N/A	Non-basic																									#VALUE!	#VALUE!	#VALUE!	#VALUE!	No	#VALUE!	#VALUE!
	Beverages	100	#N/A	#N/A	Non-basic																									#VALUE!	#VALUE!	#VALUE!	#VALUE!	No	#VALUE!	#VALUE!
	Beverages	100	#N/A	#N/A	Non-basic																									#VALUE!	#VALUE!	#VALUE!	#VALUE!	No	#VALUE!	#VALUE!
	Beverages	100	#N/A	#N/A	Non-basic																									#VALUE!	#VALUE!	#VALUE!	#VALUE!	No	#VALUE!	#VALUE!
	Beverages	100	#N/A	#N/A	Non-basic																									#VALUE!	#VALUE!	#VALUE!	#VALUE!	No	#VALUE!	#VALUE!
	Beverages	100	#N/A	#N/A	Non-basic																									#VALUE!	#VALUE!	#VALUE!	#VALUE!	No	#VALUE!	#VALUE!
	Beverages	100	#N/A	#N/A	Non-basic																									#VALUE!	#VALUE!	#VALUE!	#VALUE!	No	#VALUE!	#VALUE!
	Beverages	100	#N/A	#N/A	Non-basic																									#VALUE!	#VALUE!	#VALUE!	#VALUE!	No	#VALUE!	#VALUE!
	Beverages	100	#N/A	#N/A	Non-basic																									#VALUE!	#VALUE!	#VALUE!	#VALUE!	No	#VALUE!	#VALUE!
	Beverages	100	#N/A	#N/A	Non-basic																									#VALUE!	#VALUE!	#VALUE!	#VALUE!	No	#VALUE!	#VALUE!
	Beverages	100	#N/A	#N/A	Non-basic																									#VALUE!	#VALUE!	#VALUE!	#VALUE!	No	#VALUE!	#VALUE!
	Beverages	100	#N/A	#N/A	Non-basic																									#VALUE!	#VALUE!	#VALUE!	#VALUE!	No	#VALUE!	#VALUE!
	Beverages	100	#N/A	#N/A	Non-basic																									#VALUE!	#VALUE!	#VALUE!	#VALUE!	No	#VALUE!	#VALUE!
	Beverages	100	#N/A	#N/A	Non-basic																									#VALUE!	#VALUE!	#VALUE!	#VALUE!	No	#VALUE!	#VALUE!
	Beverages	100	#N/A	#N/A	Non-basic																									#VALUE!	#VALUE!	#VALUE!	#VALUE!	No	#VALUE!	#VALUE!
	Beverages	100	#N/A	#N/A	Non-basic																									#VALUE!	#VALUE!	#VALUE!	#VALUE!	No	#VALUE!	#VALUE!
	Beverages	100	#N/A	#N/A	Non-basic																									#VALUE!	#VALUE!	#VALUE!	#VALUE!	No	#VALUE!	#VALUE!
	Beverages	100	#N/A	#N/A	Non-basic																									#VALUE!	#VALUE!	#VALUE!	#VALUE!	No	#VALUE!	#VALUE!
	Beverages	100	#N/A	#N/A	Non-basic																									#VALUE!	#VALUE!	#VALUE!	#VALUE!	No	#VALUE!	#VALUE!
	Beverages	100	#N/A	#N/A	Non-basic																									#VALUE!	#VALUE!	#VALUE!	#VALUE!	No	#VALUE!	#VALUE!
	Beverages	100	#N/A	#N/A	Non-basic																									#VALUE!	#VALUE!	#VALUE!	#VALUE!	No	#VALUE!	#VALUE!
	Beverages	100	#N/A	#N/A	Non-basic																									#VALUE!	#VALUE!	#VALUE!	#VALUE!	No	#VALUE!	#VALUE!
	Beverages	100	#N/A	#N/A	Non-basic																									#VALUE!	#VALUE!	#VALUE!	#VALUE!	No	#VALUE!	#VALUE!
	Beverages	100	#N/A	#N/A	Non-basic																									#VALUE!	#VALUE!	#VALUE!	#VALUE!	No	#VALUE!	#VALUE!
	Beverages	100	#N/A	#N/A	Non-basic																									#VALUE!	#VALUE!	#VALUE!	#VALUE!	No	#VALUE!	#VALUE!
	Beverages	100	#N/A	#N/A	Non-basic																									#VALUE!	#VALUE!	#VALUE!	#VALUE!	No	#VALUE!	#VALUE!
	Beverages	100	#N/A	#N/A	Non-basic																									#VALUE!	#VALUE!	#VALUE!	#VALUE!	No	#VALUE!	#VALUE!
	Beverages	100	#N/A	#N/A	Non-basic																									#VALUE!	#VALUE!	#VALUE!	#VALUE!	No	#VALUE!	#VALUE!
	Beverages	100	#N/A	#N/A	Non-basic																									#VALUE!	#VALUE!	#VALUE!	#VALUE!	No	#VALUE!	#VALUE!
	Beverages	100	#N/A	#N/A	Non-basic																									#VALUE!	#VALUE!	#VALUE!	#VALUE!	No	#VALUE!	#VALUE!
	Beverages	100	#N/A	#N/A	Non-basic																									#VALUE!	#VALUE!	#VALUE!	#VALUE!	No	#VALUE!	#VALUE!
	Beverages	100	#N/A	#N/A	Non-basic																									#VALUE!	#VALUE!	#VALUE!	#VALUE!	No	#VALUE!	#VALUE!
	Beverages	100	#N/A	#N/A	Non-basic																									#VALUE!	#VALUE!	#VALUE!	#VALUE!	No	#VALUE!	#VALUE!
	Beverages	100	#N/A	#N/A	Non-basic																									#VALUE!	#VALUE!	#VALUE!	#VALUE!	No	#VALUE!	#VALUE!
	Beverages	100	#N/A	#N/A	Non-basic																									#VALUE!	#VALUE!	#VALUE!	#VALUE!	No	#VALUE!	#VALUE!
	Beverages	100	#N/A	#N/A	Non-basic																									#VALUE!	#VALUE!	#VALUE!	#VALUE!	No	#VALUE!	#VALUE!
	Beverages	100	#N/A	#N/A	Non-basic																									#VALUE!	#VALUE!	#VALUE!	#VALUE!	No	#VALUE!	#VALUE!
	Beverages	100	#N/A	#N/A	Non-basic																									#VALUE!	#VALUE!	#VALUE!	#VALUE!	No	#VALUE!	#VALUE!
	Beverages	100	#N/A	#N/A	Non-basic																									#VALUE!	#VALUE!	#VALUE!	#VALUE!	No	#VALUE!	#VALUE!
	Beverages	100	#N/A	#N/A	Non-basic																									#VALUE!	#VALUE!	#VALUE!	#VALUE!	No	#VALUE!	#VALUE!
	Beverages	100	#N/A	#N/A	Non-basic																									#VALUE!	#VALUE!	#VALUE!	#VALUE!	No	#VALUE!	#VALUE!
	Beverages	100	#N/A	#N/A	Non-basic																									#VALUE!	#VALUE!	#VALUE!	#VALUE!	No	#VALUE!	#VALUE!
	Beverages	100	#N/A	#N/A	Non-basic																									#VALUE!	#VALUE!	#VALUE!	#VALUE!	No	#VALUE!	#VALUE!
	Beverages	100	#N/A	#N/A	Non-basic																									#VALUE!	#VALUE!	#VALUE!	#VALUE!	No	#VALUE!	#VALUE!
	Beverages	100	#N/A	#N/A	Non-basic																									#VALUE!	#VALUE!	#VALUE!	#VALUE!	No	#VALUE!	#VALUE!
	Beverages	100	#N/A	#N/A	Non-basic																									#VALUE!	#VALUE!	#VALUE!	#VALUE!	No	#VALUE!	#VALUE!
	Beverages	100	#N/A	#N/A	Non-basic																									#VALUE!	#VALUE!	#VALUE!	#VALUE!	No	#VALUE!	#VALUE!
	Beverages	100	#N/A	#N/A	Non-basic																									#VALUE!	#VALUE!	#VALUE!	#VALUE!	No	#VALUE!	#VALUE!
	Beverages	100	#N/A	#N/A	Non-basic																									#VALUE!	#VALUE!	#VALUE!	#VALUE!	No	#VALUE!	#VALUE!
	Beverages	100	#N/A	#N/A	Non-basic																									#VALUE!	#VALUE!	#VALUE!	#VALUE!	No	#VALUE!	#VALUE!
	Beverages	100	#N/A	#N/A	Non-basic																									#VALUE!	#VALUE!	#VALUE!	#VALUE!	No	#VALUE!	#VALUE!
	Beverages	100	#N/A	#N/A	Non-basic																									#VALUE!	#VALUE!	#VALUE!	#VALUE!	No	#VALUE!	#VALUE!
	Beverages	100	#N/A	#N/A	Non-basic																									#VALUE!	#VALUE!	#VALUE!	#VALUE!	No	#VALUE!	#VALUE!
	Beverages	100	#N/A	#N/A	Non-basic																									#VALUE!	#VALUE!	#VALUE!	#VALUE!	No	#VALUE!	#VALUE!
	Beverages	100	#N/A	#N/A	Non-basic																									#VALUE!	#VALUE!	#VALUE!	#VALUE!	No	#VALUE!	#VALUE!
	Beverages	100	#N/A	#N/A	Non-basic																									#VALUE!	#VALUE!	#VALUE!	#VALUE!	No	#VALUE!	#VALUE!
	Beverages	100	#N/A	#N/A	Non-basic																									#VALUE!	#VALUE!	#VALUE!	#VALUE!	No	#VALUE!	#VALUE!
	Beverages	100	#N/A	#N/A	Non-basic																									#VALUE!	#VALUE!	#VALUE!	#VALUE!	No	#VALUE!	#VALUE!
	Beverages	100	#N/A	#N/A	Non-basic																									#VALUE!	#VALUE!	#VALUE!	#VALUE!	No	#VALUE!	#VALUE!
	Beverages	100	#N/A	#N/A	Non-basic																									#VALUE!	#VALUE!	#VALUE!	#VALUE!	No	#VALUE!	#VALUE!
	Beverages	100	#N/A	#N/A	Non-basic																									#VALUE!	#VALUE!	#VALUE!	#VALUE!	No	#VALUE!	#VALUE!
	Beverages	100	#N/A	#N/A	Non-basic																									#VALUE!	#VALUE!	#VALUE!	#VALUE!	No	#VALUE!	#VALUE!
	Beverages	100	#N/A	#N/A	Non-basic																									#VALUE!	#VALUE!	#VALUE!	#VALUE!	No	#VALUE!	#VALUE!
	Beverages	100	#N/A	#N/A	Non-basic																									#VALUE!	#VALUE!	#VALUE!	#VALUE!	No	#VALUE!	#VALUE!
	Beverages	100	#N/A	#N/A	Non-basic																									#VALUE!	#VALUE!	#VALUE!	#VALUE!	No	#VALUE!	#VALUE!
	Beverages	100	#N/A	#N/A	Non-basic																									#VALUE!	#VALUE!	#VALUE!	#VALUE!	No	#VALUE!	#VALUE!
	Beverages	100	#N/A	#N/A	Non-basic																									#VALUE!	#VALUE!	#VALUE!	#VALUE!	No	#VALUE!	#VALUE!
	Beverages	100	#N/A	#N/A	Non-basic																									#VALUE!	#VALUE!	#VALUE!	#VALUE!	No	#VALUE!	#VALUE!
	Beverages	100	#N/A	#N/A	Non-basic																									#VALUE!	#VALUE!	#VALUE!	#VALUE!	No	#VALUE!	#VALUE!
	Beverages	100	#N/A	#N/A	Non-basic																									#VALUE!	#VALUE!	#VALUE!	#VALUE!	No	#VALUE!	#VALUE!
	Beverages	100	#N/A	#N/A	Non-basic																									#VALUE!	#VALUE!	#VALUE!	#VALUE!	No	#VALUE!	#VALUE!
	Beverages	100	#N/A	#N/A	Non-basic																									#VALUE!	#VALUE!	#VALUE!	#VALUE!	No	#VALUE!	#VALUE!
	Beverages	100	#N/A	#N/A	Non-basic																									#VALUE!	#VALUE!	#VALUE!	#VALUE!	No	#VALUE!	#VALUE!
	Beverages	100	#N/A	#N/A	Non-basic																									#VALUE!	#VALUE!	#VALUE!	#VALUE!	No	#VALUE!	#VALUE!
	Beverages	100	#N/A	#N/A	Non-basic																									#VALUE!	#VALUE!	#VALUE!	#VALUE!	No	#VALUE!	#VALUE!
	Beverages	100	#N/A	#N/A	Non-basic																									#VALUE!	#VALUE!	#VALUE!	#VALUE!	No	#VALUE!	#VALUE!
	Beverages	100	#N/A	#N/A	Non-basic																									#VALUE!	#VALUE!	#VALUE!	#VALUE!	No	#VALUE!	#VALUE!
	Beverages	100	#N/A	#N/A	Non-basic																									#VALUE!	#VALUE!	#VALUE!	#VALUE!	No	#VALUE!	#VALUE!
	Beverages	100	#N/A	#N/A	Non-basic																									#VALUE!	#VALUE!	#VALUE!	#VALUE!	No	#VALUE!	#VALUE!
	Beverages	100	#N/A	#N/A	Non-basic																									#VALUE!	#VALUE!	#VALUE!	#VALUE!	No	#VALUE!	#VALUE!
	Beverages	100	#N/A	#N/A	Non-basic																									#VALUE!	#VALUE!	#VALUE!	#VALUE!	No	#VALUE!	#VALUE!
	Beverages	100	#N/A	#N/A	Non-basic																									#VALUE!	#VALUE!	#VALUE!	#VALUE!	No	#VALUE!	#VALUE!
	Beverages	100	#N/A	#N/A	Non-basic																									#VALUE!	#VALUE!	#VALUE!	#VALUE!	No	#VALUE!	#VALUE!
	Beverages	100	#N/A	#N/A	Non-basic																									#VALUE!	#VALUE!	#VALUE!	#VALUE!	No	#VALUE!	#VALUE!
	Beverages	100	#N/A	#N/A	Non-basic																									#VALUE!	#VALUE!	#VALUE!	#VALUE!	No	#VALUE!	#VALUE!
	Beverages	100	#N/A	#N/A	Non-basic																									#VALUE!	#VALUE!	#VALUE!	#VALUE!	No	#VALUE!	#VALUE!
	Beverages	100	#N/A	#N/A	Non-basic																									#VALUE!	#VALUE!	#VALUE!	#VALUE!	No	#VALUE!	#VALUE!
	Beverages	100	#N/A	#N/A	Non-basic																									#VALUE!	#VALUE!	#VALUE!	#VALUE!	No	#VALUE!	#VALUE!
	Beverages	100	#N/A	#N/A	Non-basic																									#VALUE!	#VALUE!	#VALUE!	#VALUE!	No	#VALUE!	#VALUE!
	Beverages	100	#N/A	#N/A	Non-basic																									#VALUE!	#VALUE!	#VALUE!	#VALUE!	No	#VALUE!	#VALUE!
	Beverages	100	#N/A	#N/A	Non-basic																									#VALUE!	#VALUE!	#VALUE!	#VALUE!	No	#VALUE!	#VALUE!
	Beverages	100	#N/A	#N/A	Non-basic																									#VALUE!	#VALUE!	#VALUE!	#VALUE!	No	#VALUE!	#VALUE!
	Beverages	100	#N/A	#N/A	Non-basic																									#VALUE!	#VALUE!	#VALUE!	#VALUE!	No	#VALUE!	#VALUE!
	Beverages	100	#N/A	#N/A	Non-basic																									#VALUE!	#VALUE!	#VALUE!	#VALUE!	No	#VALUE!	#VALUE!
	Beverages	100	#N/A	#N/A	Non-basic																									#VALUE!	#VALUE!	#VALUE!	#VALUE!	No	#VALUE!	#VALUE!
	Beverages	100	#N/A	#N/A	Non-basic																									#VALUE!	#VALUE!	#VALUE!	#VALUE!	No	#VALUE!	#VALUE!
	Beverages	100	#N/A	#N/A	Non-basic																									#VALUE!	#VALUE!	#VALUE!	#VALUE!	No	#VALUE!	#VALUE!
	Beverages	100	#N/A	#N/A	Non-basic																									#VALUE!	#VALUE!	#VALUE!	#VALUE!	No	#VALUE!	#VALUE!
	Beverages	100	#N/A	#N/A	Non-basic																									#VALUE!	#VALUE!	#VALUE!	#VALUE!	No	#VALUE!	#VALUE!
	Beverages	100	#N/A	#N/A	Non-basic																									#VALUE!	#VALUE!	#VALUE!	#VALUE!	No	#VALUE!	#VALUE!
	Beverages	100	#N/A	#N/A	Non-basic																									#VALUE!	#VALUE!	#VALUE!	#VALUE!	No	#VALUE!	#VALUE!
	Beverages	100	#N/A	#N/A	Non-basic																									#VALUE!	#VALUE!	#VALUE!	#VALUE!	No	#VALUE!	#VALUE!
	Beverages	100	#N/A	#N/A	Non-basic																									#VALUE!	#VALUE!	#VALUE!	#VALUE!	No	#VALUE!	#VALUE!
	Beverages	100	#N/A	#N/A	Non-basic																									#VALUE!	#VALUE!	#VALUE!	#VALUE!	No	#VALUE!	#VALUE!
	Beverages	100	#N/A	#N/A	Non-basic																									#VALUE!	#VALUE!	#VALUE!	#VALUE!	No	#VALUE!	#VALUE!
	Beverages	100	#N/A	#N/A	Non-basic																									#VALUE!	#VALUE!	#VALUE!	#VALUE!	No	#VALUE!	#VALUE!
	Beverages	100	#N/A	#N/A	Non-basic																									#VALUE!	#VALUE!	#VALUE!	#VALUE!	No	#VALUE!	#VALUE!
	Beverages	100	#N/A	#N/A	Non-basic																									#VALUE!	#VALUE!	#VALUE!	#VALUE!	No	#VALUE!	#VALUE!
	Beverages	100	#N/A	#N/A	Non-basic																									#VALUE!	#VALUE!	#VALUE!	#VALUE!	No	#VALUE!	#VALUE!
	Beverages	100	#N/A	#N/A	Non-basic																									#VALUE!	#VALUE!	#VALUE!	#VALUE!	No	#VALUE!	#VALUE!
	Beverages	100	#N/A	#N/A	Non-basic																									#VALUE!	#VALUE!	#VALUE!	#VALUE!	No	#VALUE!	#VALUE!
	Beverages	100	#N/A	#N/A	Non-basic																									#VALUE!	#VALUE!	#VALUE!	#VALUE!	No	#VALUE!	#VALUE!
	Beverages	100	#N/A	#N/A	Non-basic																									#VALUE!	#VALUE!	#VALUE!	#VALUE!	No	#VALUE!	#VALUE!
	Beverages	100	#N/A	#N/A	Non-basic																									#VALUE!	#VALUE!	#VALUE!	#VALUE!	No	#VALUE!	#VALUE!
	Beverages	100	#N/A	#N/A	Non-basic																									#VALUE!	#VALUE!	#VALUE!	#VALUE!	No	#VALUE!	#VALUE!
	Beverages	100	#N/A	#N/A	Non-basic																									#VALUE!	#VALUE!	#VALUE!	#VALUE!	No	#VALUE!	#VALUE!
	Beverages	100	#N/A	#N/A	Non-basic																									#VALUE!	#VALUE!	#VALUE!	#VALUE!	No	#VALUE!	#VALUE!
	Beverages	100	#N/A	#N/A	Non-basic																									#VALUE!	#VALUE!	#VALUE!	#VALUE!	No	#VALUE!	#VALUE!
	Beverages	100	#N/A	#N/A	Non-basic																									#VALUE!	#VALUE!	#VALUE!	#VALUE!	No	#VALUE!	#VALUE!
	Beverages	100	#N/A	#N/A	Non-basic																									#VALUE!	#VALUE!	#VALUE!	#VALUE!	No	#VALUE!	#VALUE!
	Beverages	100	#N/A	#N/A	Non-basic																									#VALUE!	#VALUE!	#VALUE!	#VALUE!	No	#VALUE!	#VALUE!
	Beverages	100	#N/A	#N/A	Non-basic																									#VALUE!	#VALUE!	#VALUE!	#VALUE!	No	#VALUE!	#VALUE!
	Beverages	100	#N/A	#N/A	Non-basic																									#VALUE!	#VALUE!	#VALUE!	#VALUE!	No	#VALUE!	#VALUE!
	Beverages	100	#N/A	#N/A	Non-basic																									#VALUE!	#VALUE!	#VALUE!	#VALUE!	No	#VALUE!	#VALUE!
	Beverages	100	#N/A	#N/A	Non-basic																									#VALUE!	#VALUE!	#VALUE!	#VALUE!	No	#VALUE!	#VALUE!
	Beverages	100	#N/A	#N/A	Non-basic																									#VALUE!	#VALUE!	#VALUE!	#VALUE!	No	#VALUE!	#VALUE!
	Beverages	100	#N/A	#N/A	Non-basic																									#VALUE!	#VALUE!	#VALUE!	#VALUE!	No	#VALUE!	#VALUE!
	Beverages	100	#N/A	#N/A	Non-basic																									#VALUE!	#VALUE!	#VALUE!	#VALUE!	No	#VALUE!	#VALUE!
	Beverages	100	#N/A	#N/A	Non-basic																									#VALUE!	#VALUE!	#VALUE!	#VALUE!	No	#VALUE!	#VALUE!
	Beverages	100	#N/A	#N/A	Non-basic																									#VALUE!	#VALUE!	#VALUE!	#VALUE!	No	#VALUE!	#VALUE!
	Beverages	100	#N/A	#N/A	Non-basic																									#VALUE!	#VALUE!	#VALUE!	#VALUE!	No	#VALUE!	#VALUE!
	Beverages	100	#N/A	#N/A	Non-basic																									#VALUE!	#VALUE!	#VALUE!	#VALUE!	No	#VALUE!	#VALUE!
	Beverages	100	#N/A	#N/A	Non-basic																									#VALUE!	#VALUE!	#VALUE!	#VALUE!	No	#VALUE!	#VALUE!
	Beverages	100	#N/A	#N/A	Non-basic																									#VALUE!	#VALUE!	#VALUE!	#VALUE!	No	#VALUE!	#VALUE!
	Beverages	100	#N/A	#N/A	Non-basic																									#VALUE!	#VALUE!	#VALUE!	#VALUE!	No	#VALUE!	#VALUE!
	Beverages	100	#N/A	#N/A	Non-basic																									#VALUE!	#VALUE!	#VALUE!	#VALUE!	No	#VALUE!	#VALUE!
	Beverages	100	#N/A	#N/A	Non-basic																									#VALUE!	#VALUE!	#VALUE!	#VALUE!	No	#VALUE!	#VALUE!
	Beverages	100	#N/A	#N/A	Non-basic																									#VALUE!	#VALUE!	#VALUE!	#VALUE!	No	#VALUE!	#VALUE!
	Beverages	100	#N/A	#N/A	Non-basic																									#VALUE!	#VALUE!	#VALUE!	#VALUE!	No	#VALUE!	#VALUE!
	Beverages	100	#N/A	#N/A	Non-basic																									#VALUE!	#VALUE!	#VALUE!	#VALUE!	No	#VALUE!	#VALUE!
	Beverages	100	#N/A	#N/A	Non-basic																									#VALUE!	#VALUE!	#VALUE!	#VALUE!	No	#VALUE!	#VALUE!
	Beverages	100	#N/A	#N/A	Non-basic																									#VALUE!	#VALUE!	#VALUE!	#VALUE!	No	#VALUE!	#VALUE!
	Beverages	100	#N/A	#N/A	Non-basic																									#VALUE!	#VALUE!	#VALUE!	#VALUE!	No	#VALUE!	#VALUE!
	Beverages	100	#N/A	#N/A	Non-basic																									#VALUE!	#VALUE!	#VALUE!	#VALUE!	No	#VALUE!	#VALUE!
	Beverages	100	#N/A	#N/A	Non-basic																									#VALUE!	#VALUE!	#VALUE!	#VALUE!	No	#VALUE!	#VALUE!
	Beverages	100	#N/A	#N/A	Non-basic																									#VALUE!	#VALUE!	#VALUE!	#VALUE!	No	#VALUE!	#VALUE!
	Beverages	100	#N/A	#N/A	Non-basic																									#VALUE!	#VALUE!	#VALUE!	#VALUE!	No	#VALUE!	#VALUE!
	Beverages	100	#N/A	#N/A	Non-basic																									#VALUE!	#VALUE!	#VALUE!	#VALUE!	No	#VALUE!	#VALUE!
	Beverages	100	#N/A	#N/A	Non-basic																									#VALUE!	#VALUE!	#VALUE!	#VALUE!	No	#VALUE!	#VALUE!
	Beverages	100	#N/A	#N/A	Non-basic																									#VALUE!	#VALUE!	#VALUE!	#VALUE!	No	#VALUE!	#VALUE!
	Beverages	100	#N/A	#N/A	Non-basic																									#VALUE!	#VALUE!	#VALUE!	#VALUE!	No	#VALUE!	#VALUE!
	Beverages	100	#N/A	#N/A	Non-basic																									#VALUE!	#VALUE!	#VALUE!	#VALUE!	No	#VALUE!	#VALUE!
	Beverages	100	#N/A	#N/A	Non-basic																									#VALUE!	#VALUE!	#VALUE!	#VALUE!	No	#VALUE!	#VALUE!
	Beverages	100	#N/A	#N/A	Non-basic																									#VALUE!	#VALUE!	#VALUE!	#VALUE!	No	#VALUE!	#VALUE!
	Beverages	100	#N/A	#N/A	Non-basic																									#VALUE!	#VALUE!	#VALUE!	#VALUE!	No	#VALUE!	#VALUE!
	Beverages	100	#N/A	#N/A	Non-basic																									#VALUE!	#VALUE!	#VALUE!	#VALUE!	No	#VALUE!	#VALUE!
	Beverages	100	#N/A	#N/A	Non-basic																									#VALUE!	#VALUE!	#VALUE!	#VALUE!	No	#VALUE!	#VALUE!
	Beverages	100	#N/A	#N/A	Non-basic																									#VALUE!	#VALUE!	#VALUE!	#VALUE!	No	#VALUE!	#VALUE!
	Beverages	100	#N/A	#N/A	Non-basic																									#VALUE!	#VALUE!	#VALUE!	#VALUE!	No	#VALUE!	#VALUE!
	Beverages	100	#N/A	#N/A	Non-basic																									#VALUE!	#VALUE!	#VALUE!	#VALUE!	No	#VALUE!	#VALUE!
	Beverages	100	#N/A	#N/A	Non-basic																									#VALUE!	#VALUE!	#VALUE!	#VALUE!	No	#VALUE!	#VALUE!
	Beverages	100	#N/A	#N/A	Non-basic																									#VALUE!	#VALUE!	#VALUE!	#VALUE!	No	#VALUE!	#VALUE!
	Beverages	100	#N/A	#N/A	Non-basic																									#VALUE!	#VALUE!	#VALUE!	#VALUE!	No	#VALUE!	#VALUE!
	Beverages	100	#N/A	#N/A	Non-basic																									#VALUE!	#VALUE!	#VALUE!	#VALUE!	No	#VALUE!	#VALUE!
	Beverages	100	#N/A	#N/A	Non-basic																									#VALUE!	#VALUE!	#VALUE!	#VALUE!	No	#VALUE!	#VALUE!
	Beverages	100	#N/A	#N/A	Non-basic																									#VALUE!	#VALUE!	#VALUE!	#VALUE!	No	#VALUE!	#VALUE!
	Beverages	100	#N/A	#N/A	Non-basic																									#VALUE!	#VALUE!	#VALUE!	#VALUE!	No	#VALUE!	#VALUE!
	Beverages	100	#N/A	#N/A	Non-basic																									#VALUE!	#VALUE!	#VALUE!	#VALUE!	No	#VALUE!	#VALUE!
	Beverages	100	#N/A	#N/A	Non-basic																									#VALUE!	#VALUE!	#VALUE!	#VALUE!	No	#VALUE!	#VALUE!
	Beverages	100	#N/A	#N/A	Non-basic																									#VALUE!	#VALUE!	#VALUE!	#VALUE!	No	#VALUE!	#VALUE!
	Beverages	100	#N/A	#N/A	Non-basic																									#VALUE!	#VALUE!	#VALUE!	#VALUE!	No	#VALUE!	#VALUE!
	Beverages	100	#N/A	#N/A	Non-basic																									#VALUE!	#VALUE!	#VALUE!	#VALUE!	No	#VALUE!	#VALUE!
	Beverages	100	#N/A	#N/A	Non-basic																									#VALUE!	#VALUE!	#VALUE!	#VALUE!	No	#VALUE!	#VALUE!
	Beverages	100	#N/A	#N/A	Non-basic																									#VALUE!	#VALUE!	#VALUE!	#VALUE!	No	#VALUE!	#VALUE!
	Beverages	100	#N/A	#N/A	Non-basic																									#VALUE!	#VALUE!	#VALUE!	#VALUE!	No	#VALUE!	#VALUE!
	Beverages	100	#N/A	#N/A	Non-basic																									#VALUE!	#VALUE!	#VALUE!	#VALUE!	No	#VALUE!	#VALUE!
	Beverages	100	#N/A	#N/A	Non-basic																									#VALUE!	#VALUE!	#VALUE!	#VALUE!	No	#VALUE!	#VALUE!
	Beverages	100	#N/A	#N/A	Non-basic																									#VALUE!	#VALUE!	#VALUE!	#VALUE!	No	#VALUE!	#VALUE!
	Beverages	100	#N/A	#N/A	Non-basic																									#VALUE!	#VALUE!	#VALUE!	#VALUE!	No	#VALUE!	#VALUE!
	Beverages	100	#N/A	#N/A	Non-basic																									#VALUE!	#VALUE!	#VALUE!	#VALUE!	No	#VALUE!	#VALUE!
	Beverages	100	#N/A	#N/A	Non-basic																									#VALUE!	#VALUE!	#VALUE!	#VALUE!	No	#VALUE!	#VALUE!
	Beverages	100	#N/A	#N/A	Non-basic																									#VALUE!	#VALUE!	#VALUE!	#VALUE!	No	#VALUE!	#VALUE!
	Beverages	100	#N/A	#N/A	Non-basic																									#VALUE!	#VALUE!	#VALUE!	#VALUE!	No	#VALUE!	#VALUE!
	Beverages	100	#N/A	#N/A	Non-basic																									#VALUE!	#VALUE!	#VALUE!	#VALUE!	No	#VALUE!	#VALUE!
	Beverages	100	#N/A	#N/A	Non-basic																									#VALUE!	#VALUE!	#VALUE!	#VALUE!	No	#VALUE!	#VALUE!
	Beverages	100	#N/A	#N/A	Non-basic																									#VALUE!	#VALUE!	#VALUE!	#VALUE!	No	#VALUE!	#VALUE!
	Beverages	100	#N/A	#N/A	Non-basic																									#VALUE!	#VALUE!	#VALUE!	#VALUE!	No	#VALUE!	#VALUE!
	Beverages	100	#N/A	#N/A	Non-basic																									#VALUE!	#VALUE!	#VALUE!	#VALUE!	No	#VALUE!	#VALUE!
	Beverages	100	#N/A	#N/A	Non-basic																									#VALUE!	#VALUE!	#VALUE!	#VALUE!	No	#VALUE!	#VALUE!
	Beverages	100	#N/A	#N/A	Non-basic																									#VALUE!	#VALUE!	#VALUE!	#VALUE!	No	#VALUE!	#VALUE!
	Beverages	100	#N/A	#N/A	Non-basic																									#VALUE!	#VALUE!	#VALUE!	#VALUE!	No	#VALUE!	#VALUE!
	Beverages	100	#N/A	#N/A	Non-basic																									#VALUE!	#VALUE!	#VALUE!	#VALUE!	No	#VALUE!	#VALUE!
	Beverages	100	#N/A	#N/A	Non-basic																									#VALUE!	#VALUE!	#VALUE!	#VALUE!	No	#VALUE!	#VALUE!
	Beverages	100	#N/A	#N/A	Non-basic																									#VALUE!	#VALUE!	#VALUE!	#VALUE!	No	#VALUE!	#VALUE!
	Beverages	100	#N/A	#N/A	Non-basic																									#VALUE!	#VALUE!	#VALUE!	#VALUE!	No	#VALUE!	#VALUE!
	Beverages	100	#N/A	#N/A	Non-basic																									#VALUE!	#VALUE!	#VALUE!	#VALUE!	No	#VALUE!	#VALUE!
	Beverages	100	#N/A	#N/A	Non-basic																									#VALUE!	#VALUE!	#VALUE!	#VALUE!	No	#VALUE!	#VALUE!
	Beverages	100	#N/A	#N/A	Non-basic																									#VALUE!	#VALUE!	#VALUE!	#VALUE!	No	#VALUE!	#VALUE!
	Beverages	100	#N/A	#N/A	Non-basic																									#VALUE!	#VALUE!	#VALUE!	#VALUE!	No	#VALUE!	#VALUE!
	Beverages	100	#N/A	#N/A	Non-basic																									#VALUE!	#VALUE!	#VALUE!	#VALUE!	No	#VALUE!	#VALUE!
	Beverages	100	#N/A	#N/A	Non-basic																									#VALUE!	#VALUE!	#VALUE!	#VALUE!	No	#VALUE!	#VALUE!
	Beverages	100	#N/A	#N/A	Non-basic																									#VALUE!	#VALUE!	#VALUE!	#VALUE!	No	#VALUE!	#VALUE!
	Beverages	100	#N/A	#N/A	Non-basic																									#VALUE!	#VALUE!	#VALUE!	#VALUE!	No	#VALUE!	#VALUE!
	Beverages	100	#N/A	#N/A	Non-basic																									#VALUE!	#VALUE!	#VALUE!	#VALUE!	No	#VALUE!	#VALUE!
	Beverages	100	#N/A	#N/A	Non-basic																									#VALUE!	#VALUE!	#VALUE!	#VALUE!	No	#VALUE!	#VALUE!
	Beverages	100	#N/A	#N/A	Non-basic																								#N/A	#VALUE!	#VALUE!	#VALUE!	#VALUE!	No	#VALUE!	#VALUE!
	Beverages	100	#N/A	#N/A	Non-basic																								#N/A	#VALUE!	#VALUE!	#VALUE!	#VALUE!	No	#VALUE!	#VALUE!
	Beverages	100	#N/A	#N/A	Non-basic																								#N/A	#VALUE!	#VALUE!	#VALUE!	#VALUE!	No	#VALUE!	#VALUE!
	Beverages	100	#N/A	#N/A	Non-basic																								#N/A	#VALUE!	#VALUE!	#VALUE!	#VALUE!	No	#VALUE!	#VALUE!
	Beverages	100	#N/A	#N/A	Non-basic																								#N/A	#VALUE!	#VALUE!	#VALUE!	#VALUE!	No	#VALUE!	#VALUE!
	Beverages	100	#N/A	#N/A	Non-basic																								#N/A	#VALUE!	#VALUE!	#VALUE!	#VALUE!	No	#VALUE!	#VALUE!
	Beverages	100	#N/A	#N/A	Non-basic																								#N/A	#VALUE!	#VALUE!	#VALUE!	#VALUE!	No	#VALUE!	#VALUE!
	Beverages	100	#N/A	#N/A	Non-basic																								#N/A	#VALUE!	#VALUE!	#VALUE!	#VALUE!	No	#VALUE!	#VALUE!
	Beverages	100	#N/A	#N/A	Non-basic																								#N/A	#VALUE!	#VALUE!	#VALUE!	#VALUE!	No	#VALUE!	#VALUE!
	Beverages	100	#N/A	#N/A	Non-basic																								#N/A	#VALUE!	#VALUE!	#VALUE!	#VALUE!	No	#VALUE!	#VALUE!
	Beverages	100	#N/A	#N/A	Non-basic																								#N/A	#VALUE!	#VALUE!	#VALUE!	#VALUE!	No	#VALUE!	#VALUE!
	Beverages	100	#N/A	#N/A	Non-basic																								#N/A	#VALUE!	#VALUE!	#VALUE!	#VALUE!	No	#VALUE!	#VALUE!
	Beverages	100	#N/A	#N/A	Non-basic																								#N/A	#VALUE!	#VALUE!	#VALUE!	#VALUE!	No	#VALUE!	#VALUE!
	Beverages	100	#N/A	#N/A	Non-basic																								#N/A	#VALUE!	#VALUE!	#VALUE!	#VALUE!	No	#VALUE!	#VALUE!
	Beverages	100	#N/A	#N/A	Non-basic																								#N/A	#VALUE!	#VALUE!	#VALUE!	#VALUE!	No	#VALUE!	#VALUE!
	Beverages	100	#N/A	#N/A	Non-basic																								#N/A	#VALUE!	#VALUE!	#VALUE!	#VALUE!	No	#VALUE!	#VALUE!
	Beverages	100	#N/A	#N/A	Non-basic																								#N/A	#VALUE!	#VALUE!	#VALUE!	#VALUE!	No	#VALUE!	#VALUE!
	Beverages	100	#N/A	#N/A	Non-basic																								#N/A	#VALUE!	#VALUE!	#VALUE!	#VALUE!	No	#VALUE!	#VALUE!
	Beverages	100	#N/A	#N/A	Non-basic																								#N/A	#VALUE!	#VALUE!	#VALUE!	#VALUE!	No	#VALUE!	#VALUE!
	Beverages	100	#N/A	#N/A	Non-basic																								#N/A	#VALUE!	#VALUE!	#VALUE!	#VALUE!	No	#VALUE!	#VALUE!
	Beverages	100	#N/A	#N/A	Non-basic																								#N/A	#VALUE!	#VALUE!	#VALUE!	#VALUE!	No	#VALUE!	#VALUE!
	Beverages	100	#N/A	#N/A	Non-basic																								#N/A	#VALUE!	#VALUE!	#VALUE!	#VALUE!	No	#VALUE!	#VALUE!
	Beverages	100	#N/A	#N/A	Non-basic																								#N/A	#VALUE!	#VALUE!	#VALUE!	#VALUE!	No	#VALUE!	#VALUE!
	Beverages	100	#N/A	#N/A	Non-basic																								#N/A	#VALUE!	#VALUE!	#VALUE!	#VALUE!	No	#VALUE!	#VALUE!
	Beverages	100	#N/A	#N/A	Non-basic																								#N/A	#VALUE!	#VALUE!	#VALUE!	#VALUE!	No	#VALUE!	#VALUE!
	Beverages	100	#N/A	#N/A	Non-basic																								#N/A	#VALUE!	#VALUE!	#VALUE!	#VALUE!	No	#VALUE!	#VALUE!
	Beverages	100	#N/A	#N/A	Non-basic																								#N/A	#VALUE!	#VALUE!	#VALUE!	#VALUE!	No	#VALUE!	#VALUE!
	Beverages	100	#N/A	#N/A	Non-basic																								#N/A	#VALUE!	#VALUE!	#VALUE!	#VALUE!	No	#VALUE!	#VALUE!
	Beverages	100	#N/A	#N/A	Non-basic																								#N/A	#VALUE!	#VALUE!	#VALUE!	#VALUE!	No	#VALUE!	#VALUE!
	Beverages	100	#N/A	#N/A	Non-basic																								#N/A	#VALUE!	#VALUE!	#VALUE!	#VALUE!	No	#VALUE!	#VALUE!
	Beverages	100	#N/A	#N/A	Non-basic																								#N/A	#VALUE!	#VALUE!	#VALUE!	#VALUE!	No	#VALUE!	#VALUE!
	Beverages	100	#N/A	#N/A	Non-basic																								#N/A	#VALUE!	#VALUE!	#VALUE!	#VALUE!	No	#VALUE!	#VALUE!
	Beverages	100	#N/A	#N/A	Non-basic																								#N/A	#VALUE!	#VALUE!	#VALUE!	#VALUE!	No	#VALUE!	#VALUE!
	Beverages	100	#N/A	#N/A	Non-basic																								#N/A	#VALUE!	#VALUE!	#VALUE!	#VALUE!	No	#VALUE!	#VALUE!
	Beverages	100	#N/A	#N/A	Non-basic																								#N/A	#VALUE!	#VALUE!	#VALUE!	#VALUE!	No	#VALUE!	#VALUE!
	Beverages	100	#N/A	#N/A	Non-basic																								#N/A	#VALUE!	#VALUE!	#VALUE!	#VALUE!	No	#VALUE!	#VALUE!
	Beverages	100	#N/A	#N/A	Non-basic																								#N/A	#VALUE!	#VALUE!	#VALUE!	#VALUE!	No	#VALUE!	#VALUE!
	Beverages	100	#N/A	#N/A	Non-basic																								#N/A	#VALUE!	#VALUE!	#VALUE!	#VALUE!	No	#VALUE!	#VALUE!
	Beverages	100	#N/A	#N/A	Non-basic																								#N/A	#VALUE!	#VALUE!	#VALUE!	#VALUE!	No	#VALUE!	#VALUE!
	Beverages	100	#N/A	#N/A	Non-basic																								#N/A	#VALUE!	#VALUE!	#VALUE!	#VALUE!	No	#VALUE!	#VALUE!
	Beverages	100	#N/A	#N/A	Non-basic																								#N/A	#VALUE!	#VALUE!	#VALUE!	#VALUE!	No	#VALUE!	#VALUE!
	Beverages	100	#N/A	#N/A	Non-basic																								#N/A	#VALUE!	#VALUE!	#VALUE!	#VALUE!	No	#VALUE!	#VALUE!
	Beverages	100	#N/A	#N/A	Non-basic																								#N/A	#VALUE!	#VALUE!	#VALUE!	#VALUE!	No	#VALUE!	#VALUE!
	Beverages	100	#N/A	#N/A	Non-basic																								#N/A	#VALUE!	#VALUE!	#VALUE!	#VALUE!	No	#VALUE!	#VALUE!
	Beverages	100	#N/A	#N/A	Non-basic																								#N/A	#VALUE!	#VALUE!	#VALUE!	#VALUE!	No	#VALUE!	#VALUE!
	Beverages	100	#N/A	#N/A	Non-basic																								#N/A	#VALUE!	#VALUE!	#VALUE!	#VALUE!	No	#VALUE!	#VALUE!
	Beverages	100	#N/A	#N/A	Non-basic																								#N/A	#VALUE!	#VALUE!	#VALUE!	#VALUE!	No	#VALUE!	#VALUE!
	Beverages	100	#N/A	#N/A	Non-basic																								#N/A	#VALUE!	#VALUE!	#VALUE!	#VALUE!	No	#VALUE!	#VALUE!
	Beverages	100	#N/A	#N/A	Non-basic																								#N/A	#VALUE!	#VALUE!	#VALUE!	#VALUE!	No	#VALUE!	#VALUE!
	Beverages	100	#N/A	#N/A	Non-basic																								#N/A	#VALUE!	#VALUE!	#VALUE!	#VALUE!	No	#VALUE!	#VALUE!
	Beverages	100	#N/A	#N/A	Non-basic																								#N/A	#VALUE!	#VALUE!	#VALUE!	#VALUE!	No	#VALUE!	#VALUE!
	Beverages	100	#N/A	#N/A	Non-basic																								#N/A	#VALUE!	#VALUE!	#VALUE!	#VALUE!	No	#VALUE!	#VALUE!
	Beverages	100	#N/A	#N/A	Non-basic																								#N/A	#VALUE!	#VALUE!	#VALUE!	#VALUE!	No	#VALUE!	#VALUE!
	Beverages	100	#N/A	#N/A	Non-basic																								#N/A	#VALUE!	#VALUE!	#VALUE!	#VALUE!	No	#VALUE!	#VALUE!
	Beverages	100	#N/A	#N/A	Non-basic																								#N/A	#VALUE!	#VALUE!	#VALUE!	#VALUE!	No	#VALUE!	#VALUE!
	Beverages	100	#N/A	#N/A	Non-basic																								#N/A	#VALUE!	#VALUE!	#VALUE!	#VALUE!	No	#VALUE!	#VALUE!
	Beverages	100	#N/A	#N/A	Non-basic																								#N/A	#VALUE!	#VALUE!	#VALUE!	#VALUE!	No	#VALUE!	#VALUE!
	Beverages	100	#N/A	#N/A	Non-basic																								#N/A	#VALUE!	#VALUE!	#VALUE!	#VALUE!	No	#VALUE!	#VALUE!
	Beverages	100	#N/A	#N/A	Non-basic																								#N/A	#VALUE!	#VALUE!	#VALUE!	#VALUE!	No	#VALUE!	#VALUE!
	Beverages	100	#N/A	#N/A	Non-basic																								#N/A	#VALUE!	#VALUE!	#VALUE!	#VALUE!	No	#VALUE!	#VALUE!
	Beverages	100	#N/A	#N/A	Non-basic																								#N/A	#VALUE!	#VALUE!	#VALUE!	#VALUE!	No	#VALUE!	#VALUE!
	Beverages	100	#N/A	#N/A	Non-basic																								#N/A	#VALUE!	#VALUE!	#VALUE!	#VALUE!	No	#VALUE!	#VALUE!
	Beverages	100	#N/A	#N/A	Non-basic																								#N/A	#VALUE!	#VALUE!	#VALUE!	#VALUE!	No	#VALUE!	#VALUE!
	Beverages	100	#N/A	#N/A	Non-basic																								#N/A	#VALUE!	#VALUE!	#VALUE!	#VALUE!	No	#VALUE!	#VALUE!
	Beverages	100	#N/A	#N/A	Non-basic																								#N/A	#VALUE!	#VALUE!	#VALUE!	#VALUE!	No	#VALUE!	#VALUE!
	Beverages	100	#N/A	#N/A	Non-basic																								#N/A	#VALUE!	#VALUE!	#VALUE!	#VALUE!	No	#VALUE!	#VALUE!
	Beverages	100	#N/A	#N/A	Non-basic																								#N/A	#VALUE!	#VALUE!	#VALUE!	#VALUE!	No	#VALUE!	#VALUE!
	Beverages	100	#N/A	#N/A	Non-basic																								#N/A	#VALUE!	#VALUE!	#VALUE!	#VALUE!	No	#VALUE!	#VALUE!
	Beverages	100	#N/A	#N/A	Non-basic																								#N/A	#VALUE!	#VALUE!	#VALUE!	#VALUE!	No	#VALUE!	#VALUE!
	Beverages	100	#N/A	#N/A	Non-basic																								#N/A	#VALUE!	#VALUE!	#VALUE!	#VALUE!	No	#VALUE!	#VALUE!
	Beverages	100	#N/A	#N/A	Non-basic																								#N/A	#VALUE!	#VALUE!	#VALUE!	#VALUE!	No	#VALUE!	#VALUE!
	Beverages	100	#N/A	#N/A	Non-basic																								#N/A	#VALUE!	#VALUE!	#VALUE!	#VALUE!	No	#VALUE!	#VALUE!
	Beverages	100	#N/A	#N/A	Non-basic																								#N/A	#VALUE!	#VALUE!	#VALUE!	#VALUE!	No	#VALUE!	#VALUE!
	Beverages	100	#N/A	#N/A	Non-basic																								#N/A	#VALUE!	#VALUE!	#VALUE!	#VALUE!	No	#VALUE!	#VALUE!
	Beverages	100	#N/A	#N/A	Non-basic																								#N/A	#VALUE!	#VALUE!	#VALUE!	#VALUE!	No	#VALUE!	#VALUE!
	Beverages	100	#N/A	#N/A	Non-basic																								#N/A	#VALUE!	#VALUE!	#VALUE!	#VALUE!	No	#VALUE!	#VALUE!
	Beverages	100	#N/A	#N/A	Non-basic																								#N/A	#VALUE!	#VALUE!	#VALUE!	#VALUE!	No	#VALUE!	#VALUE!
	Beverages	100	#N/A	#N/A	Non-basic																								#N/A	#VALUE!	#VALUE!	#VALUE!	#VALUE!	No	#VALUE!	#VALUE!
	Beverages	100	#N/A	#N/A	Non-basic																								#N/A	#VALUE!	#VALUE!	#VALUE!	#VALUE!	No	#VALUE!	#VALUE!
	Beverages	100	#N/A	#N/A	Non-basic																								#N/A	#VALUE!	#VALUE!	#VALUE!	#VALUE!	No	#VALUE!	#VALUE!
	Beverages	100	#N/A	#N/A	Non-basic																								#N/A	#VALUE!	#VALUE!	#VALUE!	#VALUE!	No	#VALUE!	#VALUE!
	Beverages	100	#N/A	#N/A	Non-basic																								#N/A	#VALUE!	#VALUE!	#VALUE!	#VALUE!	No	#VALUE!	#VALUE!
	Beverages	100	#N/A	#N/A	Non-basic																								#N/A	#VALUE!	#VALUE!	#VALUE!	#VALUE!	No	#VALUE!	#VALUE!
	Beverages	100	#N/A	#N/A	Non-basic																								#N/A	#VALUE!	#VALUE!	#VALUE!	#VALUE!	No	#VALUE!	#VALUE!
	Beverages	100	#N/A	#N/A	Non-basic																								#N/A	#VALUE!	#VALUE!	#VALUE!	#VALUE!	No	#VALUE!	#VALUE!
	Beverages	100	#N/A	#N/A	Non-basic																								#N/A	#VALUE!	#VALUE!	#VALUE!	#VALUE!	No	#VALUE!	#VALUE!
	Beverages	100	#N/A	#N/A	Non-basic																								#N/A	#VALUE!	#VALUE!	#VALUE!	#VALUE!	No	#VALUE!	#VALUE!
	Beverages	100	#N/A	#N/A	Non-basic																								#N/A	#VALUE!	#VALUE!	#VALUE!	#VALUE!	No	#VALUE!	#VALUE!
	Beverages	100	#N/A	#N/A	Non-basic																								#N/A	#VALUE!	#VALUE!	#VALUE!	#VALUE!	No	#VALUE!	#VALUE!
	Beverages	100	#N/A	#N/A	Non-basic																								#N/A	#VALUE!	#VALUE!	#VALUE!	#VALUE!	No	#VALUE!	#VALUE!
	Beverages	100	#N/A	#N/A	Non-basic																								#N/A	#VALUE!	#VALUE!	#VALUE!	#VALUE!	No	#VALUE!	#VALUE!
	Beverages	100	#N/A	#N/A	Non-basic																								#N/A	#VALUE!	#VALUE!	#VALUE!	#VALUE!	No	#VALUE!	#VALUE!
	Beverages	100	#N/A	#N/A	Non-basic																								#N/A	#VALUE!	#VALUE!	#VALUE!	#VALUE!	No	#VALUE!	#VALUE!
	Beverages	100	#N/A	#N/A	Non-basic																								#N/A	#VALUE!	#VALUE!	#VALUE!	#VALUE!	No	#VALUE!	#VALUE!
	Beverages	100	#N/A	#N/A	Non-basic																								#N/A	#VALUE!	#VALUE!	#VALUE!	#VALUE!	No	#VALUE!	#VALUE!
	Beverages	100	#N/A	#N/A	Non-basic																								#N/A	#VALUE!	#VALUE!	#VALUE!	#VALUE!	No	#VALUE!	#VALUE!
	Beverages	100	#N/A	#N/A	Non-basic																								#N/A	#VALUE!	#VALUE!	#VALUE!	#VALUE!	No	#VALUE!	#VALUE!
	Beverages	100	#N/A	#N/A	Non-basic																								#N/A	#VALUE!	#VALUE!	#VALUE!	#VALUE!	No	#VALUE!	#VALUE!
	Beverages	100	#N/A	#N/A	Non-basic																								#N/A	#VALUE!	#VALUE!	#VALUE!	#VALUE!	No	#VALUE!	#VALUE!
	Beverages	100	#N/A	#N/A	Non-basic																								#N/A	#VALUE!	#VALUE!	#VALUE!	#VALUE!	No	#VALUE!	#VALUE!
	Beverages	100	#N/A	#N/A	Non-basic																								#N/A	#VALUE!	#VALUE!	#VALUE!	#VALUE!	No	#VALUE!	#VALUE!
	Beverages	100	#N/A	#N/A	Non-basic																								#N/A	#VALUE!	#VALUE!	#VALUE!	#VALUE!	No	#VALUE!	#VALUE!
	Beverages	100	#N/A	#N/A	Non-basic																								#N/A	#VALUE!	#VALUE!	#VALUE!	#VALUE!	No	#VALUE!	#VALUE!
	Beverages	100	#N/A	#N/A	Non-basic																								#N/A	#VALUE!	#VALUE!	#VALUE!	#VALUE!	No	#VALUE!	#VALUE!
	Beverages	100	#N/A	#N/A	Non-basic																								#N/A	#VALUE!	#VALUE!	#VALUE!	#VALUE!	No	#VALUE!	#VALUE!
	Beverages	100	#N/A	#N/A	Non-basic																								#N/A	#VALUE!	#VALUE!	#VALUE!	#VALUE!	No	#VALUE!	#VALUE!
	Beverages	100	#N/A	#N/A	Non-basic																								#N/A	#VALUE!	#VALUE!	#VALUE!	#VALUE!	No	#VALUE!	#VALUE!
	Beverages	100	#N/A	#N/A	Non-basic																								#N/A	#VALUE!	#VALUE!	#VALUE!	#VALUE!	No	#VALUE!	#VALUE!
	Beverages	100	#N/A	#N/A	Non-basic																								#N/A	#VALUE!	#VALUE!	#VALUE!	#VALUE!	No	#VALUE!	#VALUE!
	Beverages	100	#N/A	#N/A	Non-basic																								#N/A	#VALUE!	#VALUE!	#VALUE!	#VALUE!	No	#VALUE!	#VALUE!
	Beverages	100	#N/A	#N/A	Non-basic																								#N/A	#VALUE!	#VALUE!	#VALUE!	#VALUE!	No	#VALUE!	#VALUE!
	Beverages	100	#N/A	#N/A	Non-basic																								#N/A	#VALUE!	#VALUE!	#VALUE!	#VALUE!	No	#VALUE!	#VALUE!
	Beverages	100	#N/A	#N/A	Non-basic																								#N/A	#VALUE!	#VALUE!	#VALUE!	#VALUE!	No	#VALUE!	#VALUE!
	Beverages	100	#N/A	#N/A	Non-basic																								#N/A	#VALUE!	#VALUE!	#VALUE!	#VALUE!	No	#VALUE!	#VALUE!
	Beverages	100	#N/A	#N/A	Non-basic																								#N/A	#VALUE!	#VALUE!	#VALUE!	#VALUE!	No	#VALUE!	#VALUE!
	Beverages	100	#N/A	#N/A	Non-basic																								#N/A	#VALUE!	#VALUE!	#VALUE!	#VALUE!	No	#VALUE!	#VALUE!
	Beverages	100	#N/A	#N/A	Non-basic																								#N/A	#VALUE!	#VALUE!	#VALUE!	#VALUE!	No	#VALUE!	#VALUE!
	Beverages	100	#N/A	#N/A	Non-basic																								#N/A	#VALUE!	#VALUE!	#VALUE!	#VALUE!	No	#VALUE!	#VALUE!
	Beverages	100	#N/A	#N/A	Non-basic																								#N/A	#VALUE!	#VALUE!	#VALUE!	#VALUE!	No	#VALUE!	#VALUE!
	Beverages	100	#N/A	#N/A	Non-basic																								#N/A	#VALUE!	#VALUE!	#VALUE!	#VALUE!	No	#VALUE!	#VALUE!
	Beverages	100	#N/A	#N/A	Non-basic																								#N/A	#VALUE!	#VALUE!	#VALUE!	#VALUE!	No	#VALUE!	#VALUE!
	Beverages	100	#N/A	#N/A	Non-basic																								#N/A	#VALUE!	#VALUE!	#VALUE!	#VALUE!	No	#VALUE!	#VALUE!
	Beverages	100	#N/A	#N/A	Non-basic																								#N/A	#VALUE!	#VALUE!	#VALUE!	#VALUE!	No	#VALUE!	#VALUE!
	Beverages	100	#N/A	#N/A	Non-basic																								#N/A	#VALUE!	#VALUE!	#VALUE!	#VALUE!	No	#VALUE!	#VALUE!
	Beverages	100	#N/A	#N/A	Non-basic																								#N/A	#VALUE!	#VALUE!	#VALUE!	#VALUE!	No	#VALUE!	#VALUE!
	Beverages	100	#N/A	#N/A	Non-basic																								#N/A	#VALUE!	#VALUE!	#VALUE!	#VALUE!	No	#VALUE!	#VALUE!
	Beverages	100	#N/A	#N/A	Non-basic																								#N/A	#VALUE!	#VALUE!	#VALUE!	#VALUE!	No	#VALUE!	#VALUE!
	Beverages	100	#N/A	#N/A	Non-basic																								#N/A	#VALUE!	#VALUE!	#VALUE!	#VALUE!	No	#VALUE!	#VALUE!
	Beverages	100	#N/A	#N/A	Non-basic																								#N/A	#VALUE!	#VALUE!	#VALUE!	#VALUE!	No	#VALUE!	#VALUE!
	Beverages	100	#N/A	#N/A	Non-basic																								#N/A	#VALUE!	#VALUE!	#VALUE!	#VALUE!	No	#VALUE!	#VALUE!
	Beverages	100	#N/A	#N/A	Non-basic																								#N/A	#VALUE!	#VALUE!	#VALUE!	#VALUE!	No	#VALUE!	#VALUE!
	Beverages	100	#N/A	#N/A	Non-basic																								#N/A	#VALUE!	#VALUE!	#VALUE!	#VALUE!	No	#VALUE!	#VALUE!
	Beverages	100	#N/A	#N/A	Non-basic																								#N/A	#VALUE!	#VALUE!	#VALUE!	#VALUE!	No	#VALUE!	#VALUE!
	Beverages	100	#N/A	#N/A	Non-basic																								#N/A	#VALUE!	#VALUE!	#VALUE!	#VALUE!	No	#VALUE!	#VALUE!
	Beverages	100	#N/A	#N/A	Non-basic																								#N/A	#VALUE!	#VALUE!	#VALUE!	#VALUE!	No	#VALUE!	#VALUE!
	Beverages	100	#N/A	#N/A	Non-basic																								#N/A	#VALUE!	#VALUE!	#VALUE!	#VALUE!	No	#VALUE!	#VALUE!
	Beverages	100	#N/A	#N/A	Non-basic																								#N/A	#VALUE!	#VALUE!	#VALUE!	#VALUE!	No	#VALUE!	#VALUE!
	Beverages	100	#N/A	#N/A	Non-basic																								#N/A	#VALUE!	#VALUE!	#VALUE!	#VALUE!	No	#VALUE!	#VALUE!
	Beverages	100	#N/A	#N/A	Non-basic																								#N/A	#VALUE!	#VALUE!	#VALUE!	#VALUE!	No	#VALUE!	#VALUE!
	Beverages	100	#N/A	#N/A	Non-basic																								#N/A	#VALUE!	#VALUE!	#VALUE!	#VALUE!	No	#VALUE!	#VALUE!
	Beverages	100	#N/A	#N/A	Non-basic																								#N/A	#VALUE!	#VALUE!	#VALUE!	#VALUE!	No	#VALUE!	#VALUE!
	Beverages	100	#N/A	#N/A	Non-basic																								#N/A	#VALUE!	#VALUE!	#VALUE!	#VALUE!	No	#VALUE!	#VALUE!
	Beverages	100	#N/A	#N/A	Non-basic																								#N/A	#VALUE!	#VALUE!	#VALUE!	#VALUE!	No	#VALUE!	#VALUE!
	Beverages	100	#N/A	#N/A	Non-basic																								#N/A	#VALUE!	#VALUE!	#VALUE!	#VALUE!	No	#VALUE!	#VALUE!
	Beverages	100	#N/A	#N/A	Non-basic																								#N/A	#VALUE!	#VALUE!	#VALUE!	#VALUE!	No	#VALUE!	#VALUE!
	Beverages	100	#N/A	#N/A	Non-basic																								#N/A	#VALUE!	#VALUE!	#VALUE!	#VALUE!	No	#VALUE!	#VALUE!
	Beverages	100	#N/A	#N/A	Non-basic																								#N/A	#VALUE!	#VALUE!	#VALUE!	#VALUE!	No	#VALUE!	#VALUE!
	Beverages	100	#N/A	#N/A	Non-basic																								#N/A	#VALUE!	#VALUE!	#VALUE!	#VALUE!	No	#VALUE!	#VALUE!
	Beverages	100	#N/A	#N/A	Non-basic																								#N/A	#VALUE!	#VALUE!	#VALUE!	#VALUE!	No	#VALUE!	#VALUE!
	Beverages	100	#N/A	#N/A	Non-basic																								#N/A	#VALUE!	#VALUE!	#VALUE!	#VALUE!	No	#VALUE!	#VALUE!
	Beverages	100	#N/A	#N/A	Non-basic																								#N/A	#VALUE!	#VALUE!	#VALUE!	#VALUE!	No	#VALUE!	#VALUE!
	Beverages	100	#N/A	#N/A	Non-basic																								#N/A	#VALUE!	#VALUE!	#VALUE!	#VALUE!	No	#VALUE!	#VALUE!
	Beverages	100	#N/A	#N/A	Non-basic																								#N/A	#VALUE!	#VALUE!	#VALUE!	#VALUE!	No	#VALUE!	#VALUE!
	Beverages	100	#N/A	#N/A	Non-basic																								#N/A	#VALUE!	#VALUE!	#VALUE!	#VALUE!	No	#VALUE!	#VALUE!
	Beverages	100	#N/A	#N/A	Non-basic																								#N/A	#VALUE!	#VALUE!	#VALUE!	#VALUE!	No	#VALUE!	#VALUE!
	Beverages	100	#N/A	#N/A	Non-basic																								#N/A	#VALUE!	#VALUE!	#VALUE!	#VALUE!	No	#VALUE!	#VALUE!
	Beverages	100	#N/A	#N/A	Non-basic																								#N/A	#VALUE!	#VALUE!	#VALUE!	#VALUE!	No	#VALUE!	#VALUE!
	Beverages	100	#N/A	#N/A	Non-basic																								#N/A	#VALUE!	#VALUE!	#VALUE!	#VALUE!	No	#VALUE!	#VALUE!
	Beverages	100	#N/A	#N/A	Non-basic																								#N/A	#VALUE!	#VALUE!	#VALUE!	#VALUE!	No	#VALUE!	#VALUE!
	Beverages	100	#N/A	#N/A	Non-basic																								#N/A	#VALUE!	#VALUE!	#VALUE!	#VALUE!	No	#VALUE!	#VALUE!
	Beverages	100	#N/A	#N/A	Non-basic																								#N/A	#VALUE!	#VALUE!	#VALUE!	#VALUE!	No	#VALUE!	#VALUE!
	Beverages	100	#N/A	#N/A	Non-basic																								#N/A	#VALUE!	#VALUE!	#VALUE!	#VALUE!	No	#VALUE!	#VALUE!
	Beverages	100	#N/A	#N/A	Non-basic																								#N/A	#VALUE!	#VALUE!	#VALUE!	#VALUE!	No	#VALUE!	#VALUE!
	Beverages	100	#N/A	#N/A	Non-basic																								#N/A	#VALUE!	#VALUE!	#VALUE!	#VALUE!	No	#VALUE!	#VALUE!
	Beverages	100	#N/A	#N/A	Non-basic																								#N/A	#VALUE!	#VALUE!	#VALUE!	#VALUE!	No	#VALUE!	#VALUE!
	Beverages	100	#N/A	#N/A	Non-basic																								#N/A	#VALUE!	#VALUE!	#VALUE!	#VALUE!	No	#VALUE!	#VALUE!
	Beverages	100	#N/A	#N/A	Non-basic																								#N/A	#VALUE!	#VALUE!	#VALUE!	#VALUE!	No	#VALUE!	#VALUE!
	Beverages	100	#N/A	#N/A	Non-basic																								#N/A	#VALUE!	#VALUE!	#VALUE!	#VALUE!	No	#VALUE!	#VALUE!
	Beverages	100	#N/A	#N/A	Non-basic																								#N/A	#VALUE!	#VALUE!	#VALUE!	#VALUE!	No	#VALUE!	#VALUE!
	Beverages	100	#N/A	#N/A	Non-basic																								#N/A	#VALUE!	#VALUE!	#VALUE!	#VALUE!	No	#VALUE!	#VALUE!
	Beverages	100	#N/A	#N/A	Non-basic																								#N/A	#VALUE!	#VALUE!	#VALUE!	#VALUE!	No	#VALUE!	#VALUE!
	Beverages	100	#N/A	#N/A	Non-basic																								#N/A	#VALUE!	#VALUE!	#VALUE!	#VALUE!	No	#VALUE!	#VALUE!
	Beverages	100	#N/A	#N/A	Non-basic																								#N/A	#VALUE!	#VALUE!	#VALUE!	#VALUE!	No	#VALUE!	#VALUE!
	Beverages	100	#N/A	#N/A	Non-basic																								#N/A	#VALUE!	#VALUE!	#VALUE!	#VALUE!	No	#VALUE!	#VALUE!
	Beverages	100	#N/A	#N/A	Non-basic																								#N/A	#VALUE!	#VALUE!	#VALUE!	#VALUE!	No	#VALUE!	#VALUE!
	Beverages	100	#N/A	#N/A	Non-basic																								#N/A	#VALUE!	#VALUE!	#VALUE!	#VALUE!	No	#VALUE!	#VALUE!
	Beverages	100	#N/A	#N/A	Non-basic																								#N/A	#VALUE!	#VALUE!	#VALUE!	#VALUE!	No	#VALUE!	#VALUE!
	Beverages	100	#N/A	#N/A	Non-basic																								#N/A	#VALUE!	#VALUE!	#VALUE!	#VALUE!	No	#VALUE!	#VALUE!
	Beverages	100	#N/A	#N/A	Non-basic																								#N/A	#VALUE!	#VALUE!	#VALUE!	#VALUE!	No	#VALUE!	#VALUE!
	Beverages	100	#N/A	#N/A	Non-basic																								#N/A	#VALUE!	#VALUE!	#VALUE!	#VALUE!	No	#VALUE!	#VALUE!
	Beverages	100	#N/A	#N/A	Non-basic																								#N/A	#VALUE!	#VALUE!	#VALUE!	#VALUE!	No	#VALUE!	#VALUE!
	Beverages	100	#N/A	#N/A	Non-basic																								#N/A	#VALUE!	#VALUE!	#VALUE!	#VALUE!	No	#VALUE!	#VALUE!
	Beverages	100	#N/A	#N/A	Non-basic																								#N/A	#VALUE!	#VALUE!	#VALUE!	#VALUE!	No	#VALUE!	#VALUE!
	Beverages	100	#N/A	#N/A	Non-basic																								#N/A	#VALUE!	#VALUE!	#VALUE!	#VALUE!	No	#VALUE!	#VALUE!
	Beverages	100	#N/A	#N/A	Non-basic																								#N/A	#VALUE!	#VALUE!	#VALUE!	#VALUE!	No	#VALUE!	#VALUE!
	Beverages	100	#N/A	#N/A	Non-basic																								#N/A	#VALUE!	#VALUE!	#VALUE!	#VALUE!	No	#VALUE!	#VALUE!
	Beverages	100	#N/A	#N/A	Non-basic																								#N/A	#VALUE!	#VALUE!	#VALUE!	#VALUE!	No	#VALUE!	#VALUE!
	Beverages	100	#N/A	#N/A	Non-basic																								#N/A	#VALUE!	#VALUE!	#VALUE!	#VALUE!	No	#VALUE!	#VALUE!
	Beverages	100	#N/A	#N/A	Non-basic																								#N/A	#VALUE!	#VALUE!	#VALUE!	#VALUE!	No	#VALUE!	#VALUE!
	Beverages	100	#N/A	#N/A	Non-basic																								#N/A	#VALUE!	#VALUE!	#VALUE!	#VALUE!	No	#VALUE!	#VALUE!
	Beverages	100	#N/A	#N/A	Non-basic																								#N/A	#VALUE!	#VALUE!	#VALUE!	#VALUE!	No	#VALUE!	#VALUE!
